# Supplementary material for: A De Novo Expression Profiling of Anopheles funestus, Malaria Vector in Africa, Using 454 Pyrosequencing
Source: PLoS One. 2011 Feb 25;6(2):e17418. doi: 10.1371/journal.pone.0017418 (PMC3045460; doi:10.1371/journal.pone.0017418)
Supplement: Table S1 — List of all the contigs successfully annotated by BLASTX against the nr database. Further details are provided such as the number of reads in both strains, read ratio between the two strains, E-values, best hits in An. gambiae. (XLS) [file pone.0017418.s002.xls]

## Sheet: a
Contigs	Accession number	Blast e-values	Number of resistant reads	Number of susceptible reads	Read ratio	Annotations
337	EZ915518	4e-149	0	132	0.0075	AGAP006485-PA
669	EZ915850	5e-90	0	52	0.019	AGAP008296-PA
140	EZ915321	5e-66	1	71	0.027	AGAP010182-PA ; K11802 WD repeat-containing protein 32
245	EZ915426	8e-09	1	72	0.027	AGAP003816-PA ; K02908 large subunit ribosomal protein L30e
1164	EZ916345	3e-10	0	32	0.03	AGAP009566-PA
875	EZ916056	5e-122	0	27	0.036	AGAP009438-PA
957	EZ916138	4e-16	0	24	0.04	AGAP008384-PA
838	EZ916019	4e-29	0	23	0.042	hypothetical protein
888	EZ916069	2e-09	0	21	0.045	casein kinase
7115	922296	2e-52	0	21	0.045	AGAP004765-PA
1468	EZ916649	3e-61	0	19	0.05	clk2
1457	EZ916638	7e-17	0	18	0.053	hypothetical protein
3122	EZ918303	1e-37	0	18	0.053	AGAP005166-PA
11520	926701	6e-12	1	37	0.053	AGAP004758-PA
1414	EZ916595	1e-14	0	17	0.056	AGAP008466-PA
858	EZ916039	2e-11	0	16	0.059	dynein light intermediate chain ; K10416 dynein light intermediate chain 1, cytosolic
1462	EZ916643	2e-73	0	16	0.059	AGAP004626-PA
1564	EZ916745	8e-38	0	16	0.059	similar to Uncharacterized protein ZK1236.4
1558	EZ916739	2e-10	0	15	0.062	AGAP005129-PA ; K00772 5'-methylthioadenosine phosphorylase [EC:2.4.2.28]
1337	EZ916518	2e-32	1	30	0.065	similar to polyprotein
633	EZ915814	9e-43	0	14	0.067	GPROP1; putative rhodopsin receptor 1 (AGAP001178-PA)
1669	EZ916850	4e-41	0	14	0.067	AGAP007273-PA
1736	EZ916917	2e-55	0	14	0.067	GPROP1; putative rhodopsin receptor 1 (AGAP001178-PA)
1788	EZ916969	8e-14	0	14	0.067	sodium-dependent multivitamin transporter
1079	EZ916260	1e-53	1	28	0.069	AGAP011805-PA ; K01581 ornithine decarboxylase [EC:4.1.1.17]
6522	921703	2e-37	14	210	0.071	AGAP012433-PA; calcium channel protein
450	EZ915631	4e-38	1	27	0.071	AGAP007557-PA
1203	EZ916384	4e-21	0	13	0.071	AGAP005953-PA ; K12841 calcium homeostasis endoplasmic reticulum protein
11654	926835	1e-43	0	13	0.071	AGAP006421-PA
2074	EZ917255	1e-56	1	26	0.074	AGAP006421-PA
1128	EZ916309	9e-40	0	12	0.077	hypothetical protein
1172	EZ916353	4e-08	0	12	0.077	AGAP002847-PA
1339	EZ916520	6e-19	0	12	0.077	AGAP007273-PA
1983	EZ917164	2e-53	0	12	0.077	AGAP008267-PA
3083	EZ918264	5e-23	0	12	0.077	CPLC10; cuticular protein 10 from Low Complexity family (AGAP001543-PA)
1089	EZ916270	5e-24	0	11	0.083	hypothetical protein
2311	EZ917492	5e-69	0	11	0.083	14-3-3 protein ; K06630 tyrosine 3-monooxygenase/tryptophan 5-monooxygenase activation protein
3229	EZ918410	5e-27	0	11	0.083	AGAP001548-PA
11772	926953	3e-16	0	11	0.083	AGAP012126-PA
304	EZ915485	1e-08	6	80	0.086	AGAP004443-PA ; K03083 glycogen synthase kinase 3 beta [EC:2.7.11.26]
1055	EZ916236	1e-10	1	22	0.087	AGAP008541-PA ; K02211 cyclin-dependent kinase 9 [EC:2.7.11.22]
805	EZ915986	5e-11	1	21	0.091	AGAP003592-PA ; K02941 large subunit ribosomal protein LP0
1123	EZ916304	3e-39	0	10	0.091	14-3-3 protein ; K06630 tyrosine 3-monooxygenase/tryptophan 5-monooxygenase activation protein
1451	EZ916632	2e-14	0	10	0.091	AGAP003545-PA
1598	EZ916779	2e-105	0	10	0.091	AGAP000113-PA
2608	EZ917788	3e-23	0	10	0.091	AGAP003509-PA
11596	926777	1e-43	0	10	0.091	AGAP005129-PA ; K00772 5'-methylthioadenosine phosphorylase [EC:2.4.2.28]
2782	EZ917963	1e-44	2	31	0.094	ATP synthase F0 subunit 6 ; K02126 F-type H+-transporting ATPase subunit a [EC:3.6.3.14]
419	EZ915600	6e-36	4	51	0.096	AGAP010883-PA
4602	EZ919783	6e-74	2	30	0.097	AGAP001622-PA
1371	EZ916552	2e-21	0	9	0.1	AGAP000832-PA
1398	EZ916579	9e-11	0	9	0.1	GJ24385 gene product from transcript GJ24385-RA
1552	EZ916733	8e-07	0	9	0.1	AGAP011777-PA ; K02998 small subunit ribosomal protein SAe
1807	EZ916988	5e-21	0	9	0.1	GK19423 gene product from transcript GK19423-RA
1994	EZ917175	5e-28	0	9	0.1	AGAP005862-PA
5379	EZ920560	9e-54	0	9	0.1	AGAP008296-PA
1408	EZ916589	7e-55	2	27	0.107	GPROP1; putative rhodopsin receptor 1 (AGAP001178-PA)
1356	EZ916537	5e-52	2	26	0.111	AGAP012126-PA
1604	EZ916785	3e-10	0	8	0.111	AGAP002806-PA
1741	EZ916922	3e-13	0	8	0.111	CPR135; cuticular protein 135, RR-2 family (AGAP006261-PA)
1858	EZ917039	1e-42	0	8	0.111	AGAP001199-PA
1913	EZ917094	9e-14	0	8	0.111	cytochrome c oxidase subunit I ; K02256 cytochrome c oxidase subunit I [EC:1.9.3.1]
2759	EZ917940	2e-10	0	8	0.111	GD20579 gene product from transcript GD20579-RA
2768	EZ917949	4e-15	0	8	0.111	AGAP006421-PA
6758	921939	1e-33	1	17	0.111	AGAP004765-PA
746	EZ915927	1e-11	1	16	0.118	AGAP009222-PA ; K10747 DNA ligase 1 [EC:6.5.1.1]
904	EZ916085	7e-37	1	16	0.118	AGAP000508-PA
409	EZ915590	6e-37	4	41	0.119	AGAP006421-PA
327	EZ915508	1e-10	5	49	0.12	AGAP006354-PA
533	EZ915714	7e-35	7	63	0.125	GK21198 gene product from transcript GK21198-RA
1270	EZ916451	8e-110	1	15	0.125	AGAP006802-PA
1439	EZ916620	8e-39	0	7	0.125	14-3-3 protein ; K06630 tyrosine 3-monooxygenase/tryptophan 5-monooxygenase activation protein
1562	EZ916743	1e-38	0	7	0.125	14-3-3 protein ; K06630 tyrosine 3-monooxygenase/tryptophan 5-monooxygenase activation protein
1580	EZ916761	2e-40	0	7	0.125	14-3-3 protein ; K06630 tyrosine 3-monooxygenase/tryptophan 5-monooxygenase activation protein
1655	EZ916836	3e-18	0	7	0.125	AGAP012126-PA
1750	EZ916931	2e-10	0	7	0.125	AGAP003325-PA ; K03948 NADH dehydrogenase (ubiquinone) 1 alpha subcomplex 4 [EC:1.6.5.3 1.6.99.3]
1806	EZ916987	2e-06	0	7	0.125	AGAP011356-PA
1903	EZ917084	2e-13	0	7	0.125	AGAP010933-PA ; K02966 small subunit ribosomal protein S19e
1973	EZ917154	2e-33	0	7	0.125	AGAP008579-PA
2416	EZ917597	3e-09	0	7	0.125	AGAP005187-PA
2453	EZ917634	6e-10	0	7	0.125	peroxiredoxin 6
2460	EZ917641	3e-55	0	7	0.125	14-3-3 protein ; K06630 tyrosine 3-monooxygenase/tryptophan 5-monooxygenase activation protein
2688	EZ917869	2e-42	0	7	0.125	AGAP006421-PA
3298	EZ918479	1e-19	0	7	0.125	AGAP012416-PA ; K03024 DNA-directed RNA polymerase III subunit C31 [EC:2.7.7.6]
3634	EZ918815	3e-45	0	7	0.125	cell wall-associated hydrolase
3897	EZ919078	4e-40	0	7	0.125	AGAP006421-PA
4604	EZ919785	1e-53	0	7	0.125	AGAP006421-PA
4683	EZ919864	1e-69	0	7	0.125	14-3-3 protein ; K06630 tyrosine 3-monooxygenase/tryptophan 5-monooxygenase activation protein
8057	923238	3e-09	0	7	0.125	AGAP005386-PA
312	EZ915493	1e-35	14	117	0.127	AGAP000238-PA
214	EZ915395	1e-89	16	128	0.132	AGAP009602-PA
1008	EZ916189	3e-07	2	21	0.136	AGAP007272-PA
1139	EZ916320	3e-53	1	13	0.143	GPROP1; putative rhodopsin receptor 1 (AGAP001178-PA)
1293	EZ916474	9e-98	2	20	0.143	beta lactamase domain
1579	EZ916760	9e-55	1	13	0.143	AGAP006442-PA
1717	EZ916898	3e-61	0	6	0.143	14-3-3 protein ; K06630 tyrosine 3-monooxygenase/tryptophan 5-monooxygenase activation protein
1843	EZ917024	4e-29	0	6	0.143	cytochrome c oxidase subunit I ; K02256 cytochrome c oxidase subunit I [EC:1.9.3.1]
1851	EZ917032	1e-38	0	6	0.143	dullard protein
1944	EZ917125	1e-38	0	6	0.143	14-3-3 protein ; K06630 tyrosine 3-monooxygenase/tryptophan 5-monooxygenase activation protein
1945	EZ917126	2e-32	0	6	0.143	AGAP002711-PA ; K00942 guanylate kinase [EC:2.7.4.8]
2033	EZ917214	2e-38	0	6	0.143	14-3-3 protein ; K06630 tyrosine 3-monooxygenase/tryptophan 5-monooxygenase activation protein
2064	EZ917245	2e-13	0	6	0.143	AGAP006421-PA
2121	EZ917302	2e-32	0	6	0.143	AGAP007049-PA
2150	EZ917331	5e-36	0	6	0.143	AGAP003778-PA
2161	EZ917342	1e-08	0	6	0.143	AGAP008397-PA
2181	EZ917362	3e-58	0	6	0.143	AGAP006997-PA ; K01872 alanyl-tRNA synthetase [EC:6.1.1.7]
2258	EZ917439	3e-29	0	6	0.143	AGAP006421-PA
2396	EZ917577	2e-35	0	6	0.143	AGAP004109-PA ; K01262 X-Pro aminopeptidase [EC:3.4.11.9]
2562	EZ917743	1e-66	0	6	0.143	AGAP009998-PA ; K02949 small subunit ribosomal protein S11e
2574	EZ917755	3e-08	0	6	0.143	AGAP002847-PA
2757	EZ917938	1e-28	0	6	0.143	calmodulin ; K02183 calmodulin
3030	EZ918211	7e-21	0	6	0.143	14-3-3 protein ; K06630 tyrosine 3-monooxygenase/tryptophan 5-monooxygenase activation protein
3102	EZ918283	2e-33	0	6	0.143	AGAP006421-PA
3126	EZ918307	2e-49	0	6	0.143	AGAP009438-PA
3349	EZ918530	1e-11	0	6	0.143	ribosome modulation factor ; K03812 ribosome modulation factor
3597	EZ918778	1e-11	0	6	0.143	AGAP001199-PA
3797	EZ918978	7e-13	0	6	0.143	AGAP010793-PA
3811	EZ918992	2e-15	0	6	0.143	AGAP005396-PA
4236	EZ919417	1e-24	0	6	0.143	AGAP001111-PA
6281	EZ921462	3e-10	0	6	0.143	AGAP005396-PA
6656	921837	1e-48	0	6	0.143	AGAP004195-PA
10823	926004	4e-28	0	6	0.143	AGAP008296-PA
11481	926662	2e-57	0	6	0.143	14-3-3 protein ; K06630 tyrosine 3-monooxygenase/tryptophan 5-monooxygenase activation protein
11739	926920	3e-41	0	6	0.143	AGAP008579-PA
353	EZ915534	3e-43	4	33	0.147	AGAP004626-PA
725	EZ915906	2e-36	3	25	0.154	AGAP006421-PA
731	EZ915912	3e-58	4	31	0.156	GSTMIC2; glutathione transferase, microsomal (AGAP000163-PA)
11635	926816	1e-09	2	18	0.158	AGAP008635-PA
1394	EZ916575	4e-21	1	11	0.167	AGAP003993-PA
2245	EZ917426	9e-64	1	11	0.167	AGAP002557-PA
2262	EZ917443	2e-06	0	5	0.167	AGAP003099-PA ; K01816 hydroxypyruvate isomerase [EC:5.3.1.22]
2340	EZ917521	7e-37	0	5	0.167	AGAP009075-PA ; K12812 ATP-dependent RNA helicase UAP56/SUB2 [EC:3.6.1.-]
2400	EZ917581	1e-18	0	5	0.167	AGAP007980-PA
2450	EZ917631	4e-14	0	5	0.167	AGAP009513-PA ; K09431 ETS translocation variant 1/4/5
2457	EZ917638	9e-45	0	5	0.167	AGAP001111-PA
2471	EZ917652	5e-08	0	5	0.167	AGAP002119-PA ; K08825 dual-specificity tyrosine-(Y)-phosphorylation regulated kinase [EC:2.7.12.1]
2505	EZ917686	5e-12	0	5	0.167	AGAP002806-PA
2508	EZ917689	3e-41	0	5	0.167	14-3-3 protein ; K06630 tyrosine 3-monooxygenase/tryptophan 5-monooxygenase activation protein
2588	EZ917769	8e-31	0	5	0.167	AGAP006071-PA
2642	EZ917823	3e-63	0	5	0.167	14-3-3 protein ; K06630 tyrosine 3-monooxygenase/tryptophan 5-monooxygenase activation protein
2652	EZ917833	4e-08	0	5	0.167	AGAP003325-PA ; K03948 NADH dehydrogenase (ubiquinone) 1 alpha subcomplex 4 [EC:1.6.5.3 1.6.99.3]
2730	EZ917911	3e-76	0	5	0.167	14-3-3 protein ; K06630 tyrosine 3-monooxygenase/tryptophan 5-monooxygenase activation protein
2779	EZ917960	6e-45	0	5	0.167	calmodulin ; K02183 calmodulin
2792	EZ917973	7e-80	0	5	0.167	14-3-3 protein ; K06630 tyrosine 3-monooxygenase/tryptophan 5-monooxygenase activation protein
2913	EZ918094	8e-31	0	5	0.167	AGAP006662-PA
2923	EZ918104	2e-43	0	5	0.167	14-3-3 protein ; K06630 tyrosine 3-monooxygenase/tryptophan 5-monooxygenase activation protein
3025	EZ918206	2e-34	0	5	0.167	AGAP000160-PA
3032	EZ918213	6e-60	0	5	0.167	14-3-3 protein ; K06630 tyrosine 3-monooxygenase/tryptophan 5-monooxygenase activation protein
3143	EZ918324	2e-06	0	5	0.167	AGAP008098-PA
3218	EZ918399	1e-08	0	5	0.167	calmodulin ; K02183 calmodulin
3262	EZ918443	8e-20	0	5	0.167	AGAP011131-PA ; K02138 F-type H+-transporting ATPase subunit d [EC:3.6.3.14]
3320	EZ918501	1e-11	0	5	0.167	AGAP010591-PA ; K02969 small subunit ribosomal protein S20e
3431	EZ918612	7e-10	0	5	0.167	AGAP005386-PA
3587	EZ918768	9e-06	0	5	0.167	AGAP009566-PA
3642	EZ918823	7e-33	0	5	0.167	hypothetical protein
3764	EZ918945	1e-70	0	5	0.167	AGAP003476-PA
3776	EZ918957	1e-19	0	5	0.167	AGAP004316-PA
3983	EZ919164	2e-44	0	5	0.167	AGAP010467-PA
4096	EZ919277	1e-08	0	5	0.167	AGAP004765-PA
4738	EZ919919	3e-07	0	5	0.167	AGAP002847-PA
5081	EZ920263	2e-30	0	5	0.167	AGAP006421-PA
5171	EZ920352	4e-61	0	5	0.167	AGAP008620-PA
5246	EZ920427	6e-11	0	5	0.167	AGAP008782-PA
5271	EZ920452	9e-33	0	5	0.167	AGAP001601-PA
5495	EZ920676	2e-10	0	5	0.167	AGAP002350-PB ; K12046 troponin T, fast skeletal muscle
11362	926543	1e-07	0	5	0.167	AGAP005434-PA
11661	926842	2e-10	0	5	0.167	AGAP005386-PA
11735	926916	5e-16	0	5	0.167	AGAP005006-PA ; K12842 U2-associated protein SR140
11995	927176	6e-26	0	5	0.167	AGAP001569-PA
12304	927485	5e-07	0	5	0.167	AGAP010807-PA
248	EZ915429	6e-11	33	195	0.173	AGAP003325-PA ; K03948 NADH dehydrogenase (ubiquinone) 1 alpha subcomplex 4 [EC:1.6.5.3 1.6.99.3]
56	EZ915237	2e-67	58	339	0.174	AGAP006421-PA
11356	926537	1e-08	3	22	0.174	AGAP001437-PA
59	EZ915240	9e-29	25	142	0.182	AGAP009526-PA
1196	EZ916377	2e-25	1	10	0.182	AGAP009117-PA
2365	EZ917546	3e-72	1	10	0.182	3-hydroxyacyl-coa dehyrogenase
11510	926691	2e-69	1	10	0.182	AGAP008967-PA
720	EZ915901	6e-31	2	15	0.188	14-3-3 protein ; K06630 tyrosine 3-monooxygenase/tryptophan 5-monooxygenase activation protein
1325	EZ916506	9e-42	2	15	0.188	AGAP011196-PA
1446	EZ916627	5e-83	3	20	0.19	AGAP001910-PA ; K02985 small subunit ribosomal protein S3e
11349	926530	1e-09	3	20	0.19	AGAP008635-PA
1176	EZ916357	2e-30	3	19	0.2	AGAP007641-PA
1278	EZ916459	5e-33	1	9	0.2	cytochrome c oxidase subunit I ; K02256 cytochrome c oxidase subunit I [EC:1.9.3.1]
1382	EZ916563	9e-14	1	9	0.2	GTP binding protein
1926	EZ917107	8e-95	2	14	0.2	ATP synthase beta subunit ; K02133 F-type H+-transporting ATPase subunit beta [EC:3.6.3.14]
2581	EZ917762	3e-13	0	4	0.2	AGAP004336-PA
2657	EZ917838	9e-13	0	4	0.2	GK13642 gene product from transcript GK13642-RA
2692	EZ917873	8e-07	0	4	0.2	14-3-3-like protein 2
2781	EZ917962	2e-26	0	4	0.2	AGAP001826-PA
2799	EZ917980	4e-80	1	9	0.2	AGAP012056-PA ; K05765 cofilin
2802	EZ917983	3e-34	0	4	0.2	AGAP006421-PA
2894	EZ918075	4e-67	0	4	0.2	AGAP007643-PC ; K06630 tyrosine 3-monooxygenase/tryptophan 5-monooxygenase activation protein
2933	EZ918115	6e-23	0	4	0.2	AGAP007648-PA ; K04511 prickle
2940	EZ918121	4e-105	1	9	0.2	AGAP002559-PA
2942	EZ918123	4e-40	0	4	0.2	14-3-3 protein ; K06630 tyrosine 3-monooxygenase/tryptophan 5-monooxygenase activation protein
2980	EZ918161	5e-53	0	4	0.2	14-3-3 protein ; K06630 tyrosine 3-monooxygenase/tryptophan 5-monooxygenase activation protein
2987	EZ918168	3e-34	0	4	0.2	toll
3005	EZ918186	3e-31	0	4	0.2	AGAP004158-PA
3006	EZ918187	2e-42	0	4	0.2	14-3-3 protein ; K06630 tyrosine 3-monooxygenase/tryptophan 5-monooxygenase activation protein
3024	EZ918205	2e-12	0	4	0.2	AGAP006044-PA
3088	EZ918269	2e-06	0	4	0.2	hypothetical protein
3091	EZ918272	1e-39	0	4	0.2	AGAP002465-PA
3123	EZ918304	3e-13	0	4	0.2	calmodulin ; K02183 calmodulin
3135	EZ918316	1e-08	0	4	0.2	AGAP004349-PA
3140	EZ918321	8e-20	0	4	0.2	AGAP004707-PA ; K05388 sodium channel, voltage-gated, alpha, invertebrate
3151	EZ918332	7e-13	0	4	0.2	AGAP007990-PA
3181	EZ918362	2e-09	0	4	0.2	AGAP012543-PA
3200	EZ918381	5e-08	0	4	0.2	GI19386 gene product from transcript GI19386-RA
3291	EZ918472	2e-08	0	4	0.2	AGAP005563-PA
3309	EZ918490	4e-33	0	4	0.2	AGAP005860-PA ; K01835 phosphoglucomutase [EC:5.4.2.2]
3372	EZ918553	5e-35	0	4	0.2	AGAP007510-PA
3395	EZ918576	3e-14	0	4	0.2	AGAP001380-PA ; K03264 translation initiation factor eIF-6
3409	EZ918590	7e-13	0	4	0.2	ATP synthase F0 subunit 6 ; K02126 F-type H+-transporting ATPase subunit a [EC:3.6.3.14]
3442	EZ918623	7e-59	0	4	0.2	AGAP001111-PA
3455	EZ918636	1e-45	0	4	0.2	calmodulin ; K02183 calmodulin
3461	EZ918642	4e-08	0	4	0.2	AGAP002847-PA
3508	EZ918689	2e-12	0	4	0.2	AGAP002892-PA ; K12898 heterogeneous nuclear ribonucleoprotein F/H
3571	EZ918752	3e-06	0	4	0.2	AGAP006180-PA
3661	EZ918842	4e-08	0	4	0.2	AGAP002847-PA
3762	EZ918943	3e-10	0	4	0.2	AGAP010057-PA
3777	EZ918958	4e-38	0	4	0.2	hypothetical protein
3791	EZ918972	2e-10	0	4	0.2	AGAP005386-PA
3819	EZ919010	5e-56	0	4	0.2	AGAP006421-PA
3827	EZ919009	2e-54	0	4	0.2	AGAP012350-PA
3854	EZ919035	7e-19	0	4	0.2	AGAP004295-PA
3869	EZ919050	2e-10	0	4	0.2	AGAP005386-PA
3912	EZ919093	5e-33	0	4	0.2	AGAP002557-PA
3913	EZ919094	1e-30	0	4	0.2	AGAP004147-PA
4103	EZ919284	1e-13	0	4	0.2	CLIPB5; CLIP-domain serine protease subfamily B (AGAP004148-PA)
4128	EZ919309	2e-51	0	4	0.2	AGAP003648-PA ; K03010 DNA-directed RNA polymerase II subunit B [EC:2.7.7.6]
4182	EZ919363	2e-41	0	4	0.2	AGAP006421-PA
4204	EZ919385	1e-44	0	4	0.2	AGAP006421-PA
4233	EZ919414	2e-19	0	4	0.2	AGAP002033-PA
4271	EZ919452	6e-13	0	4	0.2	AGAP005143-PA ; K11975 E3 ubiquitin-protein ligase RNF144A [EC:6.3.2.19]
4280	EZ919461	8e-44	0	4	0.2	14-3-3 protein ; K06630 tyrosine 3-monooxygenase/tryptophan 5-monooxygenase activation protein
4339	EZ919520	2e-55	0	4	0.2	AGAP011937-PA
4411	EZ919592	9e-92	0	4	0.2	AGAP006768-PA ; K00901 diacylglycerol kinase [EC:2.7.1.107]
4444	EZ919625	3e-16	0	4	0.2	AGAP002615-PA
4463	EZ919644	4e-50	0	4	0.2	AGAP006421-PA
4476	EZ919658	4e-51	0	4	0.2	AGAP005655-PA ; K02296 aryl hydrocarbon receptor nuclear translocator-like protein 1
4727	EZ919908	3e-33	0	4	0.2	AGAP004458-PA
4779	EZ919960	4e-17	0	4	0.2	hypothetical protein
4789	EZ919970	2e-41	0	4	0.2	AGAP006421-PA
4852	EZ920033	1e-20	0	4	0.2	calmodulin ; K02183 calmodulin
4960	EZ920141	2e-09	0	4	0.2	AGAP006421-PA
5609	EZ920791	8e-46	0	4	0.2	AGAP005289-PA
6066	EZ921247	1e-53	0	4	0.2	14-3-3 protein ; K06630 tyrosine 3-monooxygenase/tryptophan 5-monooxygenase activation protein
7283	922464	3e-96	0	4	0.2	organic cation transporter
7803	922984	8e-41	0	4	0.2	AGAP008579-PA
11233	926414	6e-39	0	4	0.2	AGAP007643-PC ; K06630 tyrosine 3-monooxygenase/tryptophan 5-monooxygenase activation protein
11237	926418	1e-39	0	4	0.2	AGAP012126-PA
11246	926427	3e-44	0	4	0.2	14-3-3 protein ; K06630 tyrosine 3-monooxygenase/tryptophan 5-monooxygenase activation protein
11318	926499	4e-58	0	4	0.2	AGAP012096-PA ; K01889 phenylalanyl-tRNA synthetase alpha chain [EC:6.1.1.20]
11331	926512	2e-30	0	4	0.2	AGAP002926-PA
11342	926523	1e-61	0	4	0.2	AGAP007643-PC ; K06630 tyrosine 3-monooxygenase/tryptophan 5-monooxygenase activation protein
11676	926857	1e-14	0	4	0.2	AGAP006421-PA
12509	927690	2e-33	0	4	0.2	AGAP002926-PA
12565	927746	6e-39	0	4	0.2	14-3-3 protein ; K06630 tyrosine 3-monooxygenase/tryptophan 5-monooxygenase activation protein
12980	928161	7e-21	0	4	0.2	14-3-3 protein ; K06630 tyrosine 3-monooxygenase/tryptophan 5-monooxygenase activation protein
13486	928667	1e-16	0	4	0.2	AGAP004758-PA
1422	EZ916603	9e-56	4	23	0.208	GA22538 gene product from transcript GA22538-RA
794	EZ915975	3e-47	5	27	0.214	AGAP000222-PA
946	EZ916127	8e-22	2	13	0.214	AGAP004336-PA
367	EZ915548	2e-41	9	45	0.217	AGAP012126-PA
1236	EZ916417	2e-60	4	22	0.217	AGAP005434-PA
486	EZ915667	1e-32	3	17	0.222	cytochrome c oxidase subunit I ; K02256 cytochrome c oxidase subunit I [EC:1.9.3.1]
701	EZ915882	8e-12	1	8	0.222	AGAP009222-PA ; K10747 DNA ligase 1 [EC:6.5.1.1]
908	EZ916089	2e-72	5	26	0.222	AGAP011918-PA
1487	EZ916668	1e-38	1	8	0.222	AGAP002457-PA
1568	EZ916749	3e-65	1	8	0.222	14-3-3 protein ; K06630 tyrosine 3-monooxygenase/tryptophan 5-monooxygenase activation protein
1700	EZ916881	2e-48	1	8	0.222	AGAP007980-PA
1810	EZ916991	8e-15	1	8	0.222	AGAP008397-PA
1876	EZ917057	6e-108	1	8	0.222	AGAP004109-PA ; K01262 X-Pro aminopeptidase [EC:3.4.11.9]
2167	EZ917348	1e-24	1	8	0.222	AGAP006659-PA
2250	EZ917432	3e-72	1	8	0.222	AGAP005255-PA
2465	EZ917646	2e-53	1	8	0.222	AGAP000327-PA ; K00815 tyrosine aminotransferase [EC:2.6.1.5]
54	EZ915235	6e-60	17	78	0.228	AGAP012304-PA
653	EZ915834	3e-27	7	33	0.235	AGAP008548-PA
107	EZ915288	4e-39	28	119	0.242	AGAP000723-PA ; K10416 dynein light intermediate chain 1, cytosolic
310	EZ915491	2e-25	10	43	0.25	40S ribosomal protein S23 ; K02973 small subunit ribosomal protein S23e
947	EZ916128	1e-62	5	23	0.25	AGAP004933-PA
1532	EZ916713	1e-23	1	7	0.25	AGAP009861-PA ; K05759 profilin
1751	EZ916932	2e-52	1	7	0.25	14-3-3 protein ; K06630 tyrosine 3-monooxygenase/tryptophan 5-monooxygenase activation protein
1755	EZ916936	4e-36	2	11	0.25	CPTC1; cuticular protein 1 from two-cysteine family (AGAP005696-PA)
1906	EZ917087	5e-38	1	7	0.25	AGAP004998-PA
1922	EZ917103	2e-10	1	7	0.25	AGAP003325-PA ; K03948 NADH dehydrogenase (ubiquinone) 1 alpha subcomplex 4 [EC:1.6.5.3 1.6.99.3]
2605	EZ917786	6e-82	1	7	0.25	AGAP006768-PA ; K00901 diacylglycerol kinase [EC:2.7.1.107]
2712	EZ917893	1e-77	1	7	0.25	AGAP001064-PA
3495	EZ918676	3e-16	0	3	0.25	AGAP000995-PA
3554	EZ918735	2e-84	1	7	0.25	similar to actin, alpha 1, skeletal muscle
3669	EZ918850	9e-38	0	3	0.25	AGAP004109-PA ; K01262 X-Pro aminopeptidase [EC:3.4.11.9]
3687	EZ918868	5e-09	0	3	0.25	14-3-3-like protein 2
3700	EZ918881	6e-39	0	3	0.25	14-3-3 protein ; K06630 tyrosine 3-monooxygenase/tryptophan 5-monooxygenase activation protein
3720	EZ918901	7e-40	0	3	0.25	14-3-3 protein ; K06630 tyrosine 3-monooxygenase/tryptophan 5-monooxygenase activation protein
3723	EZ918904	1e-28	0	3	0.25	cytochrome c oxidase subunit I ; K02256 cytochrome c oxidase subunit I [EC:1.9.3.1]
3736	EZ918917	8e-28	0	3	0.25	cytochrome c oxidase subunit I ; K02256 cytochrome c oxidase subunit I [EC:1.9.3.1]
3741	EZ918922	2e-41	0	3	0.25	AGAP006421-PA
3757	EZ918938	2e-39	0	3	0.25	AGAP011641-PA
3771	EZ918952	1e-42	0	3	0.25	AGAP006421-PA
3773	EZ918954	2e-35	0	3	0.25	AGAP008977-PA
3808	EZ918989	5e-28	0	3	0.25	AGAP007394-PA
3822	EZ919003	6e-24	0	3	0.25	cytochrome c oxidase subunit I ; K02256 cytochrome c oxidase subunit I [EC:1.9.3.1]
3826	EZ919008	1e-39	0	3	0.25	AGAP012109-PA
3849	EZ919030	7e-27	0	3	0.25	cytochrome c oxidase subunit I ; K02256 cytochrome c oxidase subunit I [EC:1.9.3.1]
3852	EZ919033	6e-39	0	3	0.25	AGAP005752-PA
3860	EZ919041	4e-20	0	3	0.25	AGAP004348-PA
3861	EZ919042	3e-40	0	3	0.25	AGAP005054-PB
3896	EZ919077	5e-11	0	3	0.25	AGAP007966-PA ; K02136 F-type H+-transporting ATPase subunit gamma [EC:3.6.3.14]
3908	EZ919089	2e-10	0	3	0.25	AGAP003325-PA ; K03948 NADH dehydrogenase (ubiquinone) 1 alpha subcomplex 4 [EC:1.6.5.3 1.6.99.3]
3931	EZ919112	1e-41	0	3	0.25	AGAP011166-PA ; K06269 protein phosphatase 1, catalytic subunit [EC:3.1.3.16]
3944	EZ919125	2e-10	0	3	0.25	AGAP003325-PA ; K03948 NADH dehydrogenase (ubiquinone) 1 alpha subcomplex 4 [EC:1.6.5.3 1.6.99.3]
3948	EZ919129	2e-36	0	3	0.25	AGAP006266-PA
3959	EZ919140	3e-10	0	3	0.25	AGAP005745-PA
3964	EZ919145	8e-50	0	3	0.25	AGAP006421-PA
3987	EZ919168	5e-40	0	3	0.25	AGAP008265-PA ; K01875 seryl-tRNA synthetase [EC:6.1.1.11]
4044	EZ919225	7e-26	0	3	0.25	AGAP008909-PA
4057	EZ919238	1e-56	0	3	0.25	14-3-3 protein ; K06630 tyrosine 3-monooxygenase/tryptophan 5-monooxygenase activation protein
4070	EZ919251	2e-14	0	3	0.25	MSN; myosuppressin (AGAP001474-PA)
4073	EZ919254	3e-09	0	3	0.25	AGAP003325-PA ; K03948 NADH dehydrogenase (ubiquinone) 1 alpha subcomplex 4 [EC:1.6.5.3 1.6.99.3]
4113	EZ919294	4e-33	0	3	0.25	AGAP006421-PA
4118	EZ919299	1e-32	0	3	0.25	AGAP007749-PA
4126	EZ919307	1e-37	0	3	0.25	14-3-3 protein ; K06630 tyrosine 3-monooxygenase/tryptophan 5-monooxygenase activation protein
4145	EZ919326	4e-38	0	3	0.25	14-3-3 protein ; K06630 tyrosine 3-monooxygenase/tryptophan 5-monooxygenase activation protein
4166	EZ919347	5e-33	0	3	0.25	AGAP006421-PA
4187	EZ919368	2e-13	0	3	0.25	AGAP010189-PA
4199	EZ919380	2e-20	0	3	0.25	AGAP005198-PA
4242	EZ919423	2e-23	0	3	0.25	40S ribosomal protein S27
4250	EZ919431	2e-34	0	3	0.25	AGAP001200-PA ; K00705 4-alpha-glucanotransferase [EC:2.4.1.25]; K01196 amylo-1,6-glucosidase [EC:3.2.1.33]
4289	EZ919470	2e-43	0	3	0.25	AGAP002557-PA
4291	EZ919472	2e-46	0	3	0.25	AGAP008439-PA
4314	EZ919495	4e-37	0	3	0.25	AGAP010134-PA
4332	EZ919513	8e-47	0	3	0.25	14-3-3 protein ; K06630 tyrosine 3-monooxygenase/tryptophan 5-monooxygenase activation protein
4377	EZ919558	3e-14	0	3	0.25	AGAP008011-PA
4393	EZ919574	9e-06	0	3	0.25	hypothetical protein
4402	EZ919583	6e-17	0	3	0.25	AGAP008922-PA
4488	EZ919669	6e-21	0	3	0.25	AGAP008318-PA
4509	EZ919690	9e-21	0	3	0.25	AGAP008001-PA
4514	EZ919695	2e-07	0	3	0.25	hypothetical protein
4522	EZ919703	5e-44	0	3	0.25	AGAP010735-PA
4527	EZ919708	5e-22	0	3	0.25	AGAP001623-PA
4539	EZ919720	2e-27	0	3	0.25	AGAP000440-PA ; K05677 ATP-binding cassette, subfamily D (ALD), member 3
4556	EZ919737	3e-16	0	3	0.25	AGAP010935-PA ; K01698 porphobilinogen synthase [EC:4.2.1.24]
4579	EZ919760	4e-14	0	3	0.25	AGAP002350-PB ; K12046 troponin T, fast skeletal muscle
4603	EZ919784	3e-37	0	3	0.25	AGAP007018-PA
4605	EZ919786	7e-40	0	3	0.25	AGAP007966-PA ; K02136 F-type H+-transporting ATPase subunit gamma [EC:3.6.3.14]
4622	EZ919803	7e-53	0	3	0.25	AGAP002848-PA
4627	EZ919808	2e-35	0	3	0.25	AGAP011559-PA
4636	EZ919817	2e-12	0	3	0.25	AGAP006896-PA
4645	EZ919826	4e-25	0	3	0.25	AGAP001748-PA ; K00698 chitin synthase [EC:2.4.1.16]
4650	EZ919831	1e-08	0	3	0.25	CG41536 gene product from transcript CG41536-RA
4661	EZ919842	3e-11	0	3	0.25	AGAP012334-PA
4784	EZ919965	7e-13	0	3	0.25	similar to reverse transcriptase-like protein
4788	EZ919969	3e-63	0	3	0.25	mmr1/hsr1 GTP binding protein
4815	EZ919996	8e-44	0	3	0.25	bifunctional purine biosynthesis protein PURH ; K00602 phosphoribosylaminoimidazolecarboxamide formyltransferase / IMP cyclohydrolase [EC:2.1.2.3 3.5.4.10]
4816	EZ919997	4e-27	0	3	0.25	cytochrome c oxidase subunit I ; K02256 cytochrome c oxidase subunit I [EC:1.9.3.1]
4851	EZ920032	2e-10	0	3	0.25	hypothetical protein
4853	EZ920034	4e-08	0	3	0.25	AGAP002806-PA
4864	EZ920045	1e-17	0	3	0.25	AGAP012056-PA ; K05765 cofilin
4882	EZ920063	4e-13	0	3	0.25	cytochrome c oxidase subunit I ; K02256 cytochrome c oxidase subunit I [EC:1.9.3.1]
4895	EZ920076	1e-21	0	3	0.25	AGAP006530-PA
4918	EZ920099	5e-73	0	3	0.25	AGAP002358-PA ; K05863 solute carrier family 25 (mitochondrial carrier; adenine nucleotide translocator)
4921	EZ920102	4e-41	0	3	0.25	AGAP001246-PA
4932	EZ920113	8e-18	0	3	0.25	AGAP006789-PA
4935	EZ920116	2e-30	0	3	0.25	AGAP001802-PA
4945	EZ920126	1e-09	0	3	0.25	AGAP002093-PA
4968	EZ920149	2e-10	0	3	0.25	AGAP005386-PA
4983	EZ920164	2e-22	0	3	0.25	AGAP002557-PA
4984	EZ920165	3e-08	0	3	0.25	saposin ; K12382 saposin
4994	EZ920175	1e-44	0	3	0.25	AGAP011244-PA
5033	EZ920204	4e-35	0	3	0.25	14-3-3 protein ; K06630 tyrosine 3-monooxygenase/tryptophan 5-monooxygenase activation protein
5058	EZ920239	2e-35	0	3	0.25	AGAP000828-PA
5065	EZ920246	2e-08	0	3	0.25	AGAP012191-PA
5066	EZ920247	2e-06	0	3	0.25	AGAP007788-PA ; K11974 RING finger protein 31
5083	EZ920265	6e-58	0	3	0.25	AGAP006421-PA
5100	EZ920281	9e-37	0	3	0.25	AGAP006436-PA
5110	EZ920291	1e-42	0	3	0.25	AGAP011426-PA
5112	EZ920293	1e-31	0	3	0.25	40S ribosomal protein S12 ; K02951 small subunit ribosomal protein S12e
5132	EZ920313	6e-31	0	3	0.25	AGAP009117-PA
5141	EZ920322	1e-30	0	3	0.25	AGAP009320-PA
5172	EZ920353	2e-34	0	3	0.25	CLIPA9; CLIP-domain serine protease subfamily A (AGAP010968-PA)
5184	EZ920365	1e-21	0	3	0.25	AGAP002557-PA
5185	EZ920366	4e-40	0	3	0.25	AGAP004246-PA
5190	EZ920371	9e-11	0	3	0.25	hypothetical protein LOC100116613
5194	EZ920375	5e-57	0	3	0.25	14-3-3 protein ; K06630 tyrosine 3-monooxygenase/tryptophan 5-monooxygenase activation protein
5211	EZ920392	8e-13	0	3	0.25	hypothetical protein
5288	EZ920469	2e-08	0	3	0.25	AGAP005566-PA
5303	EZ920484	9e-08	0	3	0.25	AGAP008635-PA
5385	EZ920566	4e-08	0	3	0.25	AGAP002847-PA
5386	EZ920567	2e-15	0	3	0.25	AGAP006421-PA
5449	EZ920630	2e-28	0	3	0.25	AGAP010026-PA ; K01530 phospholipid-translocating ATPase [EC:3.6.3.1]
5463	EZ920644	4e-09	0	3	0.25	14-3-3-like protein 2
5470	EZ920651	2e-35	0	3	0.25	AGAP000057-PA
5474	EZ920655	4e-35	0	3	0.25	AGAP003415-PA
5475	EZ920656	1e-07	0	3	0.25	AGAP010312-PA
5593	EZ920774	6e-08	0	3	0.25	AGAP008362-PA ; K10443 kelch-like protein 2/3
5612	EZ920793	7e-14	0	3	0.25	cytochrome c oxidase subunit I ; K02256 cytochrome c oxidase subunit I [EC:1.9.3.1]
5623	EZ920804	2e-10	0	3	0.25	AGAP000893-PA
5684	EZ920865	9e-22	0	3	0.25	AGAP010434-PA ; K05284 phosphatidylinositol glycan, class M [EC:2.4.1.-]
5693	EZ920874	1e-09	0	3	0.25	AGAP001146-PA
5698	EZ920879	7e-43	0	3	0.25	gamma-tubulin complex component 4
5700	EZ920881	3e-41	0	3	0.25	14-3-3 protein ; K06630 tyrosine 3-monooxygenase/tryptophan 5-monooxygenase activation protein
5723	EZ920904	5e-27	0	3	0.25	f-box/lrr protein
5803	EZ920984	7e-19	0	3	0.25	ybl201; hypothetical protein
5818	EZ920999	3e-16	0	3	0.25	hypothetical protein
5845	EZ921026	2e-38	0	3	0.25	AGAP011026-PA
5883	EZ921064	2e-24	0	3	0.25	AGAP009107-PA
5895	EZ921076	2e-10	0	3	0.25	AGAP007966-PA ; K02136 F-type H+-transporting ATPase subunit gamma [EC:3.6.3.14]
5928	EZ921110	3e-39	0	3	0.25	14-3-3 protein ; K06630 tyrosine 3-monooxygenase/tryptophan 5-monooxygenase activation protein
5959	EZ921140	2e-08	0	3	0.25	AGAP010590-PA
6155	EZ921337	1e-09	0	3	0.25	AGAP005276-PA
6243	EZ921424	8e-55	0	3	0.25	AGAP001200-PA ; K00705 4-alpha-glucanotransferase [EC:2.4.1.25]; K01196 amylo-1,6-glucosidase [EC:3.2.1.33]
6273	EZ921454	1e-28	0	3	0.25	AGAP007563-PA
6348	921529	7e-40	0	3	0.25	14-3-3 protein ; K06630 tyrosine 3-monooxygenase/tryptophan 5-monooxygenase activation protein
6383	921564	1e-08	0	3	0.25	down syndrome cell adhesion molecule
6399	921580	2e-14	0	3	0.25	AGAP006907-PA
6568	921749	1e-12	0	3	0.25	AGAP009030-PA ; K12580 CCR4-NOT transcription complex subunit 3
6669	921850	7e-25	0	3	0.25	cytochrome c oxidase subunit I ; K02256 cytochrome c oxidase subunit I [EC:1.9.3.1]
6778	921959	8e-47	0	3	0.25	AGAP006915-PA
6837	922018	2e-55	0	3	0.25	SRPN2; serine protease inhibitor (AGAP006911-PA)
6899	922080	3e-18	0	3	0.25	AGAP001076-PA
6925	922106	2e-58	0	3	0.25	ywhabl; tyrosine 3-monooxygenase/tryptophan 5-monooxygenase activation protein, beta polypeptide like ; K06630 tyrosine 3-monooxygenase/tryptophan 5-monooxygenase activation protein
7041	922222	3e-15	0	3	0.25	AGAP009940-PA
7218	922399	3e-06	0	3	0.25	rhomboid
7637	922818	5e-35	0	3	0.25	14-3-3 protein ; K06630 tyrosine 3-monooxygenase/tryptophan 5-monooxygenase activation protein
7794	922975	1e-64	0	3	0.25	AGAP001884-PA ; K01679 fumarate hydratase, class II [EC:4.2.1.2]
8181	923362	2e-62	0	3	0.25	AGAP005947-PA ; K02953 small subunit ribosomal protein S13e
8335	923516	1e-27	0	3	0.25	14-3-3 protein ; K06630 tyrosine 3-monooxygenase/tryptophan 5-monooxygenase activation protein
8538	923719	2e-53	0	3	0.25	AGAP006421-PA
8582	923763	3e-22	0	3	0.25	cytochrome c oxidase subunit I ; K02256 cytochrome c oxidase subunit I [EC:1.9.3.1]
9033	924214	3e-44	0	3	0.25	triosephosphate isomerase ; K01803 triosephosphate isomerase (TIM) [EC:5.3.1.1]
9363	924544	1e-32	0	3	0.25	14-3-3 protein ; K06630 tyrosine 3-monooxygenase/tryptophan 5-monooxygenase activation protein
9441	924622	1e-06	0	3	0.25	hypothetical protein
9764	924945	1e-67	0	3	0.25	AGAP007643-PC ; K06630 tyrosine 3-monooxygenase/tryptophan 5-monooxygenase activation protein
9915	925096	4e-27	0	3	0.25	14-3-3 protein ; K06630 tyrosine 3-monooxygenase/tryptophan 5-monooxygenase activation protein
10789	925970	2e-11	0	3	0.25	AGAP006421-PA
10800	925981	6e-50	0	3	0.25	14-3-3 protein ; K06630 tyrosine 3-monooxygenase/tryptophan 5-monooxygenase activation protein
11305	926486	3e-09	0	3	0.25	AGAP005386-PA
11420	926601	8e-17	0	3	0.25	AGAP004194-PA ; K04648 dynactin 1
11634	926815	4e-56	0	3	0.25	AGAP004195-PA
11813	926994	2e-10	0	3	0.25	AGAP005386-PA
11912	927093	1e-24	0	3	0.25	AGAP002557-PA
12494	927675	2e-25	0	3	0.25	40S ribosomal protein S23 ; K02973 small subunit ribosomal protein S23e
12590	927771	2e-35	0	3	0.25	14-3-3 protein ; K06630 tyrosine 3-monooxygenase/tryptophan 5-monooxygenase activation protein
12704	927885	8e-41	0	3	0.25	AGAP006421-PA
12752	927933	7e-56	0	3	0.25	AGAP006421-PA
12792	927973	5e-19	0	3	0.25	AGAP006421-PA
13265	928446	8e-33	0	3	0.25	AGAP004195-PA
13985	929166	6e-36	0	3	0.25	14-3-3 protein ; K06630 tyrosine 3-monooxygenase/tryptophan 5-monooxygenase activation protein
394	EZ915575	1e-139	16	66	0.254	AGAP009438-PA
473	EZ915654	2e-14	7	30	0.258	AGAP008952-PA ; K11090 lupus La protein
885	EZ916066	3e-15	6	26	0.259	hypothetical protein
11192	926373	7e-10	6	26	0.259	AGAP006354-PA
861	EZ916042	4e-08	5	22	0.261	AGAP005920-PA ; K10753 histone chaperone ASF1
661	EZ915842	2e-39	5	21	0.273	AGAP003592-PA ; K02941 large subunit ribosomal protein LP0
2160	EZ917341	2e-111	2	10	0.273	AGAP012096-PA ; K01889 phenylalanyl-tRNA synthetase alpha chain [EC:6.1.1.20]
566	EZ915747	1e-78	14	53	0.278	AGAP005288-PB
1010	EZ916191	0	14	53	0.278	AGAP001601-PA
18	EZ915199	5e-38	47	170	0.281	AGAP008548-PA
120	EZ915301	4e-52	22	80	0.284	AGAP004765-PA
685	EZ915866	2e-09	5	20	0.286	similar to retrotransposon protein, putative, Ty1-copia subclass
1016	EZ916197	2e-30	3	13	0.286	AGAP007563-PA
1567	EZ916748	7e-40	1	6	0.286	14-3-3 protein ; K06630 tyrosine 3-monooxygenase/tryptophan 5-monooxygenase activation protein
1617	EZ916798	4e-28	1	6	0.286	cytochrome c oxidase subunit I ; K02256 cytochrome c oxidase subunit I [EC:1.9.3.1]
1808	EZ916989	1e-27	1	6	0.286	cytochrome c oxidase subunit I ; K02256 cytochrome c oxidase subunit I [EC:1.9.3.1]
1848	EZ917029	2e-56	3	13	0.286	AGAP006147-PA
2106	EZ917287	3e-27	1	6	0.286	AGAP003778-PA
2195	EZ917376	3e-09	1	6	0.286	AGAP003325-PA ; K03948 NADH dehydrogenase (ubiquinone) 1 alpha subcomplex 4 [EC:1.6.5.3 1.6.99.3]
2229	EZ917410	3e-25	1	6	0.286	AGAP002859-PA ; K05849 solute carrier family 8 (sodium/calcium exchanger)
2240	EZ917421	2e-49	1	6	0.286	AGAP004458-PA
2296	EZ917477	6e-33	1	6	0.286	AGAP003541-PA ; K03231 elongation factor EF-1 alpha subunit [EC:3.6.5.3]
2478	EZ917659	3e-56	1	6	0.286	14-3-3 protein ; K06630 tyrosine 3-monooxygenase/tryptophan 5-monooxygenase activation protein
2488	EZ917669	2e-31	1	6	0.286	AGAP005558-PA
2600	EZ917782	1e-51	1	6	0.286	AGAP002306-PA ; K02930 large subunit ribosomal protein L4e
2617	EZ917798	1e-11	1	6	0.286	AGAP011688-PA ; K11423 histone-lysine N-methyltransferase SETD2 [EC:2.1.1.43]
2764	EZ917945	5e-45	1	6	0.286	hypothetical protein
3440	EZ918621	8e-23	1	6	0.286	AGAP006128-PA ; K12597 protein AIR1/2
3824	EZ919006	6e-60	1	6	0.286	AGAP004109-PA ; K01262 X-Pro aminopeptidase [EC:3.4.11.9]
1207	EZ916388	3e-69	4	16	0.294	AGAP010026-PA ; K01530 phospholipid-translocating ATPase [EC:3.6.3.1]
474	EZ915655	8e-37	8	29	0.3	AGAP005166-PA
1549	EZ916730	9e-46	2	9	0.3	14-3-3 protein ; K06630 tyrosine 3-monooxygenase/tryptophan 5-monooxygenase activation protein
1601	EZ916782	2e-31	2	9	0.3	cytochrome c oxidase subunit I ; K02256 cytochrome c oxidase subunit I [EC:1.9.3.1]
1877	EZ917058	5e-38	2	9	0.3	AGAP004819-PC
30	EZ915211	5e-76	75	247	0.306	AGAP001622-PA
936	EZ916117	1e-35	3	12	0.308	AGAP008296-PA
1391	EZ916572	7e-83	3	12	0.308	AGAP007120-PA ; K00940 nucleoside-diphosphate kinase [EC:2.7.4.6]
1485	EZ916666	2e-78	3	12	0.308	14-3-3 protein ; K06630 tyrosine 3-monooxygenase/tryptophan 5-monooxygenase activation protein
1076	EZ916257	2e-19	4	15	0.312	hypothetical protein
213	EZ915394	4e-70	31	101	0.314	AGAP008635-PA
3144	EZ918325	1e-20	5	18	0.316	14-3-3 protein ; K06630 tyrosine 3-monooxygenase/tryptophan 5-monooxygenase activation protein
210	EZ915391	4e-32	18	58	0.322	AGAP008620-PA
494	EZ915675	8e-28	6	20	0.333	AGAP000150-PA
730	EZ915911	1e-32	2	8	0.333	cytochrome c oxidase subunit I ; K02256 cytochrome c oxidase subunit I [EC:1.9.3.1]
897	EZ916078	1e-58	5	17	0.333	AGAP010764-PA
965	EZ916146	4e-16	3	11	0.333	CPR76; cuticular protein 76, RR-1 family (AGAP009874-PA)
1028	EZ916209	3e-19	3	11	0.333	AGAP004566-PA
1308	EZ916489	8e-84	2	8	0.333	14-3-3 protein ; K06630 tyrosine 3-monooxygenase/tryptophan 5-monooxygenase activation protein
1656	EZ916837	2e-06	3	11	0.333	AGAP004443-PA ; K03083 glycogen synthase kinase 3 beta [EC:2.7.11.26]
1672	EZ916853	2e-30	3	11	0.333	hypothetical protein
1857	EZ917038	1e-74	2	8	0.333	14-3-3 protein ; K06630 tyrosine 3-monooxygenase/tryptophan 5-monooxygenase activation protein
1865	EZ917046	5e-62	3	11	0.333	AGAP004361-PA
2020	EZ917201	5e-33	1	5	0.333	AGAP005752-PA
2107	EZ917288	6e-68	1	5	0.333	14-3-3 protein ; K06630 tyrosine 3-monooxygenase/tryptophan 5-monooxygenase activation protein
2125	EZ917306	7e-42	1	5	0.333	AGAP004440-PA ; K06115 spectrin beta
2286	EZ917467	4e-20	1	5	0.333	AGAP009668-PA ; K06528 lysosomal-associated membrane protein 1/2
2343	EZ917524	3e-55	1	5	0.333	AGAP001945-PA
2382	EZ917563	1e-28	1	5	0.333	cytochrome c oxidase subunit I ; K02256 cytochrome c oxidase subunit I [EC:1.9.3.1]
2398	EZ917579	8e-44	1	5	0.333	14-3-3 protein ; K06630 tyrosine 3-monooxygenase/tryptophan 5-monooxygenase activation protein
2412	EZ917593	3e-60	1	5	0.333	AGAP003893-PA ; K04496 C-terminal binding protein
2444	EZ917625	2e-07	1	5	0.333	plasma glutamate carboxypeptidase
2586	EZ917767	3e-09	1	5	0.333	AGAP005386-PA
2733	EZ917914	3e-18	1	5	0.333	AGAP010698-PA
2760	EZ917941	3e-27	1	5	0.333	AGAP007643-PC ; K06630 tyrosine 3-monooxygenase/tryptophan 5-monooxygenase activation protein
2770	EZ917951	7e-76	2	8	0.333	AGAP012096-PA ; K01889 phenylalanyl-tRNA synthetase alpha chain [EC:6.1.1.20]
2791	EZ917972	6e-17	1	5	0.333	AGAP007563-PA
3035	EZ918216	1e-51	1	5	0.333	AGAP010823-PA
3336	EZ918517	8e-15	1	5	0.333	AGAP000275-PA
3385	EZ918566	1e-38	1	5	0.333	AGAP006421-PA
3500	EZ918681	1e-55	1	5	0.333	GF19526 gene product from transcript GF19526-RA
3630	EZ918811	2e-28	2	8	0.333	AGAP012416-PA ; K03024 DNA-directed RNA polymerase III subunit C31 [EC:2.7.7.6]
3807	EZ918988	2e-10	0	2	0.333	14-3-3-like protein 2
3909	EZ919090	2e-33	0	2	0.333	14-3-3 protein ; K06630 tyrosine 3-monooxygenase/tryptophan 5-monooxygenase activation protein
4034	EZ919215	6e-26	1	5	0.333	AGAP006421-PA
4108	EZ919289	4e-98	1	5	0.333	AGAP002662-PA ; K00995 CDP-diacylglycerol--glycerol-3-phosphate 3-phosphatidyltransferase [EC:2.7.8.5]
4502	EZ919683	5e-22	0	2	0.333	calmodulin ; K02183 calmodulin
4577	EZ919758	2e-07	1	5	0.333	AGAP001400-PA
4625	EZ919806	3e-34	0	2	0.333	14-3-3 protein ; K06630 tyrosine 3-monooxygenase/tryptophan 5-monooxygenase activation protein
4643	EZ919824	7e-25	1	5	0.333	similar to Putative 115 kDa protein in type-1 retrotransposable element R1DM (Putative 115 kDa protein in type I retrotransposable element R1DM) (ORF 2)
4955	EZ920136	3e-11	0	2	0.333	AGAP004626-PA
5291	EZ920472	3e-43	0	2	0.333	ADP-ribosylation factor
5371	EZ920552	6e-18	0	2	0.333	AGAP011723-PA
5443	EZ920624	9e-24	0	2	0.333	AGAP009150-PA
5477	EZ920659	3e-13	0	2	0.333	AGAP006421-PA
5479	EZ920661	4e-42	0	2	0.333	AGAP005305-PA
5480	EZ920662	4e-29	0	2	0.333	AGAP011396-PA
5488	EZ920669	1e-38	0	2	0.333	AGAP009265-PA
5533	EZ920714	2e-36	0	2	0.333	AGAP005350-PA
5540	EZ920721	6e-07	0	2	0.333	AGAP011895-PA ; K01599 uroporphyrinogen decarboxylase [EC:4.1.1.37]
5555	EZ920736	2e-14	0	2	0.333	AGAP007519-PA
5556	EZ920737	4e-31	0	2	0.333	AGAP012309-PA ; K02520 translation initiation factor IF-3
5569	EZ920750	7e-29	0	2	0.333	AGAP005634-PA ; K01183 chitinase [EC:3.2.1.14]
5579	EZ920760	1e-24	0	2	0.333	AGAP011206-PA
5581	EZ920762	3e-10	0	2	0.333	AGAP004842-PA
5582	EZ920763	5e-24	0	2	0.333	AGAP006151-PA
5583	EZ920764	1e-41	0	2	0.333	endoplasmin ; K09487 heat shock protein 90kDa beta
5589	EZ920770	3e-38	0	2	0.333	AGAP002263-PA ; K00968 choline-phosphate cytidylyltransferase [EC:2.7.7.15]
5592	EZ920773	4e-35	0	2	0.333	AGAP011104-PA
5618	EZ920799	9e-08	0	2	0.333	AGAP010924-PA
5622	EZ920803	2e-43	0	2	0.333	14-3-3 protein ; K06630 tyrosine 3-monooxygenase/tryptophan 5-monooxygenase activation protein
5630	EZ920811	6e-70	1	5	0.333	AGAP005008-PB
5634	EZ920815	1e-41	0	2	0.333	AGAP004109-PA ; K01262 X-Pro aminopeptidase [EC:3.4.11.9]
5635	EZ920816	8e-41	0	2	0.333	AGAP006421-PA
5636	EZ920817	3e-09	0	2	0.333	AGAP003325-PA ; K03948 NADH dehydrogenase (ubiquinone) 1 alpha subcomplex 4 [EC:1.6.5.3 1.6.99.3]
5637	EZ920818	6e-42	0	2	0.333	AGAP009944-PA
5647	EZ920828	9e-37	0	2	0.333	14-3-3 protein ; K06630 tyrosine 3-monooxygenase/tryptophan 5-monooxygenase activation protein
5653	EZ920834	6e-33	0	2	0.333	AGAP009388-PA
5654	EZ920835	1e-10	0	2	0.333	AGAP003325-PA ; K03948 NADH dehydrogenase (ubiquinone) 1 alpha subcomplex 4 [EC:1.6.5.3 1.6.99.3]
5671	EZ920852	1e-09	0	2	0.333	heat shock protein DnaJ domain-containing protein
5675	EZ920856	1e-10	0	2	0.333	AGAP010466-PA
5687	EZ920868	2e-40	0	2	0.333	AGAP007871-PA ; K11518 mitochondrial import receptor subunit TOM40
5689	EZ920870	3e-37	0	2	0.333	AGAP003430-PA
5718	EZ920899	3e-36	0	2	0.333	AGAP003656-PA
5720	EZ920901	2e-16	0	2	0.333	AGAP001222-PA
5725	EZ920906	4e-24	0	2	0.333	AGAP009746-PA ; K11338 RuvB-like protein 2 [EC:3.6.1.-]
5732	EZ920913	4e-10	0	2	0.333	GD19006 gene product from transcript GD19006-RA
5733	EZ920914	3e-31	0	2	0.333	AGAP001112-PA
5734	EZ920915	2e-43	0	2	0.333	AGAP001473-PA ; K01908 propionyl-CoA synthetase [EC:6.2.1.17]
5743	EZ920924	6e-31	0	2	0.333	14-3-3 protein ; K06630 tyrosine 3-monooxygenase/tryptophan 5-monooxygenase activation protein
5748	EZ920929	4e-09	0	2	0.333	AGAP002490-PA
5774	EZ920955	2e-34	0	2	0.333	AGAP011422-PA
5808	EZ920989	1e-40	0	2	0.333	AGAP006421-PA
5819	EZ921000	5e-17	0	2	0.333	AGAP003622-PA ; K00773 queuine tRNA-ribosyltransferase [EC:2.4.2.29]
5822	EZ921003	5e-37	0	2	0.333	CDC42; Cell division control protein 42 homolog; K04393 cell division control protein 42
5825	EZ921006	1e-45	0	2	0.333	AGAP009952-PA
5830	EZ921011	4e-40	0	2	0.333	AGAP006421-PA
5832	EZ921013	2e-38	0	2	0.333	calmodulin ; K02183 calmodulin
5834	EZ921015	4e-12	0	2	0.333	AGAP002557-PA
5835	EZ921016	2e-11	0	2	0.333	modifier of mdg4
5850	EZ921031	1e-08	0	2	0.333	AGAP002557-PA
5852	EZ921033	6e-41	0	2	0.333	AGAP006421-PA
5854	EZ921035	2e-22	0	2	0.333	AGAP012189-PA
5857	EZ921038	5e-16	0	2	0.333	AGAP012282-PA
5865	EZ921046	4e-06	0	2	0.333	AGAP007332-PA
5866	EZ921047	3e-38	0	2	0.333	14-3-3 protein ; K06630 tyrosine 3-monooxygenase/tryptophan 5-monooxygenase activation protein
5867	EZ921048	3e-24	0	2	0.333	SRPN8; serine protease inhibitor (AGAP003194-PA)
5876	EZ921057	4e-27	0	2	0.333	cytochrome c oxidase subunit I ; K02256 cytochrome c oxidase subunit I [EC:1.9.3.1]
5877	EZ921058	1e-12	0	2	0.333	AGAP002557-PA
5887	EZ921068	4e-12	0	2	0.333	AGAP008013-PA
5888	EZ921069	1e-09	0	2	0.333	AGAP006421-PA
5896	EZ921077	4e-17	0	2	0.333	AGAP009471-PA
5904	EZ921085	1e-25	0	2	0.333	AGAP005128-PA ; K02358 elongation factor EF-Tu [EC:3.6.5.3]
5905	EZ921086	2e-24	0	2	0.333	chitinase
5917	EZ921098	3e-25	0	2	0.333	cytochrome c oxidase subunit I ; K02256 cytochrome c oxidase subunit I [EC:1.9.3.1]
5923	EZ921104	6e-39	0	2	0.333	AGAP006421-PA
5924	EZ921105	3e-24	0	2	0.333	AGAP005975-PA
5926	EZ921108	5e-39	0	2	0.333	AGAP005704-PA
5941	EZ921122	9e-21	0	2	0.333	AGAP006269-PA
5946	EZ921127	8e-12	0	2	0.333	similar to pol-like protein
5958	EZ921139	9e-43	1	5	0.333	AGAP005288-PB
5974	EZ921155	6e-37	0	2	0.333	AGAP008746-PA ; K06889
5977	EZ921158	1e-24	0	2	0.333	cytochrome c oxidase subunit I ; K02256 cytochrome c oxidase subunit I [EC:1.9.3.1]
5980	EZ921161	1e-38	0	2	0.333	14-3-3 protein ; K06630 tyrosine 3-monooxygenase/tryptophan 5-monooxygenase activation protein
5981	EZ921162	5e-38	0	2	0.333	AGAP006421-PA
5987	EZ921168	2e-22	0	2	0.333	cytochrome c oxidase subunit I ; K02256 cytochrome c oxidase subunit I [EC:1.9.3.1]
5988	EZ921169	2e-40	0	2	0.333	AGAP006421-PA
5996	EZ921177	3e-37	0	2	0.333	AGAP007643-PC ; K06630 tyrosine 3-monooxygenase/tryptophan 5-monooxygenase activation protein
5998	EZ921179	5e-30	0	2	0.333	AGAP007684-PA
6009	EZ921190	1e-26	0	2	0.333	dedicator of cytokinesis protein 9
6020	EZ921201	4e-27	0	2	0.333	cytochrome c oxidase subunit I ; K02256 cytochrome c oxidase subunit I [EC:1.9.3.1]
6022	EZ921203	6e-28	0	2	0.333	AGAP004621-PA
6024	EZ921205	1e-22	0	2	0.333	AGAP009947-PA
6031	EZ921212	2e-30	0	2	0.333	AGAP006366-PE ; K00164 2-oxoglutarate dehydrogenase E1 component [EC:1.2.4.2]
6035	EZ921216	2e-30	0	2	0.333	AGAP006421-PA
6036	EZ921217	2e-30	0	2	0.333	AGAP006936-PA ; K00413 ubiquinol-cytochrome c reductase cytochrome c1 subunit [EC:1.10.2.2]
6064	EZ921245	2e-17	0	2	0.333	calmodulin ; K02183 calmodulin
6065	EZ921246	2e-25	0	2	0.333	40S ribosomal protein S23 ; K02973 small subunit ribosomal protein S23e
6079	EZ921260	3e-09	0	2	0.333	AGAP003325-PA ; K03948 NADH dehydrogenase (ubiquinone) 1 alpha subcomplex 4 [EC:1.6.5.3 1.6.99.3]
6080	EZ921261	1e-22	0	2	0.333	AGAP006604-PA ; K12624 U6 snRNA-associated Sm-like protein LSm5
6081	EZ921262	3e-09	0	2	0.333	AGAP003325-PA ; K03948 NADH dehydrogenase (ubiquinone) 1 alpha subcomplex 4 [EC:1.6.5.3 1.6.99.3]
6089	EZ921270	1e-28	0	2	0.333	14-3-3 protein ; K06630 tyrosine 3-monooxygenase/tryptophan 5-monooxygenase activation protein
6100	EZ921281	8e-18	0	2	0.333	hypothetical protein
6101	EZ921282	3e-10	0	2	0.333	AGAP005627-PD ; K00933 creatine kinase [EC:2.7.3.2]
6103	EZ921284	1e-06	0	2	0.333	AGAP006024-PA
6112	EZ921293	1e-07	0	2	0.333	AGAP006380-PA
6117	EZ921298	2e-26	0	2	0.333	AGAP003543-PA
6125	EZ921306	8e-25	0	2	0.333	cytochrome c oxidase subunit I ; K02256 cytochrome c oxidase subunit I [EC:1.9.3.1]
6130	EZ921311	2e-10	0	2	0.333	AGAP003325-PA ; K03948 NADH dehydrogenase (ubiquinone) 1 alpha subcomplex 4 [EC:1.6.5.3 1.6.99.3]
6133	EZ921314	4e-35	0	2	0.333	AGAP006421-PA
6134	EZ921315	6e-37	0	2	0.333	AGAP007643-PC ; K06630 tyrosine 3-monooxygenase/tryptophan 5-monooxygenase activation protein
6135	EZ921316	1e-26	0	2	0.333	hypothetical protein
6139	EZ921321	1e-48	0	2	0.333	AGAP000184-PA ; K00029 malate dehydrogenase (oxaloacetate-decarboxylating)(NADP+) [EC:1.1.1.40]
6140	EZ921322	6e-17	0	2	0.333	AGAP011418-PA
6150	EZ921331	1e-16	0	2	0.333	monocarboxylate transporter
6157	EZ921339	1e-36	0	2	0.333	AGAP009117-PA
6173	EZ921354	4e-21	0	2	0.333	AGAP001877-PA
6182	EZ921363	2e-35	0	2	0.333	AGAP010957-PA ; K02183 calmodulin
6183	EZ921364	3e-36	0	2	0.333	AGAP006777-PA
6191	EZ921372	2e-31	0	2	0.333	AGAP006421-PA
6199	EZ921380	1e-22	0	2	0.333	AGAP006368-PA
6200	EZ921381	4e-18	0	2	0.333	AGAP002375-PA ; K03000 DNA-directed RNA polymerase I subunit A12 [EC:2.7.7.6]
6218	EZ921399	6e-39	0	2	0.333	14-3-3 protein ; K06630 tyrosine 3-monooxygenase/tryptophan 5-monooxygenase activation protein
6228	EZ921409	4e-34	0	2	0.333	AGAP010957-PA ; K02183 calmodulin
6230	EZ921411	4e-36	0	2	0.333	AGAP006421-PA
6233	EZ921414	2e-32	0	2	0.333	14-3-3 protein ; K06630 tyrosine 3-monooxygenase/tryptophan 5-monooxygenase activation protein
6235	EZ921416	7e-19	0	2	0.333	cytochrome c oxidase subunit I ; K02256 cytochrome c oxidase subunit I [EC:1.9.3.1]
6236	EZ921417	1e-14	0	2	0.333	AGAP004866-PA
6246	EZ921427	2e-39	0	2	0.333	14-3-3 protein ; K06630 tyrosine 3-monooxygenase/tryptophan 5-monooxygenase activation protein
6251	EZ921432	9e-37	0	2	0.333	AGAP006421-PA
6259	EZ921440	5e-31	0	2	0.333	AGAP002498-PA
6267	EZ921448	9e-18	0	2	0.333	AGAP007610-PA
6271	EZ921452	2e-08	0	2	0.333	similar to blastopia polyprotein
6290	EZ921471	2e-25	0	2	0.333	AGAP006421-PA
6309	EZ921490	2e-42	0	2	0.333	AGAP003153-PA ; K02145 V-type H+-transporting ATPase subunit A [EC:3.6.3.14]
6312	EZ921493	8e-39	0	2	0.333	AGAP003085-PA ; K12827 splicing factor 3A subunit 3
6331	EZ921512	3e-38	0	2	0.333	AGAP007901-PA ; K07889 Ras-related protein Rab-5C
6332	EZ921513	5e-14	0	2	0.333	hypothetical protein
6343	921524	1e-31	0	2	0.333	14-3-3 protein ; K06630 tyrosine 3-monooxygenase/tryptophan 5-monooxygenase activation protein
6350	921531	1e-36	0	2	0.333	14-3-3 protein ; K06630 tyrosine 3-monooxygenase/tryptophan 5-monooxygenase activation protein
6360	921541	1e-29	0	2	0.333	potassium-dependent sodium-calcium exchanger
6361	921542	3e-18	0	2	0.333	zinc finger protein
6366	921547	2e-44	0	2	0.333	14-3-3 protein ; K06630 tyrosine 3-monooxygenase/tryptophan 5-monooxygenase activation protein
6379	921560	2e-26	0	2	0.333	AGAP008528-PA ; K12815 pre-mRNA-splicing factor ATP-dependent RNA helicase PRP16 [EC:3.6.1.-]
6390	921571	7e-34	0	2	0.333	GPROP1; putative rhodopsin receptor 1 (AGAP001178-PA)
6395	921576	2e-11	0	2	0.333	polypeptide N-acetylgalactosaminyltransferase 5
6404	921585	8e-36	0	2	0.333	AGAP011765-PA
6420	921601	6e-19	0	2	0.333	translocon-associated protein, delta subunit
6435	921616	3e-19	0	2	0.333	AGAP011158-PA
6445	921626	1e-25	0	2	0.333	AGAP007958-PA ; K00232 acyl-CoA oxidase [EC:1.3.3.6]
6459	921640	3e-27	0	2	0.333	cytochrome c oxidase subunit I ; K02256 cytochrome c oxidase subunit I [EC:1.9.3.1]
6460	921641	6e-37	0	2	0.333	14-3-3 protein ; K06630 tyrosine 3-monooxygenase/tryptophan 5-monooxygenase activation protein
6492	921673	2e-07	0	2	0.333	hypothetical protein
6501	921682	3e-33	0	2	0.333	AGAP006421-PA
6504	921685	4e-33	0	2	0.333	AGAP006421-PA
6512	921693	8e-17	0	2	0.333	AGAP001820-PA
6518	921699	3e-07	0	2	0.333	AGAP001265-PA
6527	921708	1e-36	0	2	0.333	AGAP006421-PA
6529	921710	2e-31	0	2	0.333	AGAP004238-PA ; K09493 T-complex protein 1 subunit alpha
6530	921711	6e-12	0	2	0.333	hypothetical protein
6537	921718	1e-10	0	2	0.333	splicing factor 3A subunit 2 ; K12826 splicing factor 3A subunit 2
6553	921734	3e-25	0	2	0.333	AGAP002793-PA
6555	921736	5e-20	0	2	0.333	AGAP009611-PA
6575	921756	3e-35	0	2	0.333	ANCE4; angiotensin-converting enzyme 4 (AGAP009754-PA) ; K01283 peptidyl-dipeptidase A [EC:3.4.15.1]
6583	921764	7e-30	0	2	0.333	AGAP009811-PA
6584	921765	6e-26	0	2	0.333	AGAP002413-PA
6596	921777	3e-34	0	2	0.333	AGAP004765-PA
6607	921788	4e-30	0	2	0.333	AGAP006249-PA
6611	921792	1e-16	0	2	0.333	AGAP001530-PA
6618	921799	3e-28	0	2	0.333	AGAP009990-PA
6627	921808	4e-28	0	2	0.333	myosin iii ; K08834 myosin III [EC:2.7.11.1]
6639	921820	4e-17	0	2	0.333	similar to calmodulin B; K02183 calmodulin
6651	921832	7e-19	0	2	0.333	AGAP004492-PA
6660	921841	2e-36	0	2	0.333	AGAP006421-PA
6673	921854	3e-31	0	2	0.333	CPR132; cuticular protein 132, RR-2 family (AGAP010122-PA)
6702	921883	2e-07	0	2	0.333	TOLL1A; Toll-like receptor (AGAP001004-PA)
6720	921901	6e-31	0	2	0.333	AGAP004533-PA ; K01363 cathepsin B [EC:3.4.22.1]
6726	921907	1e-41	0	2	0.333	AGAP006421-PA
6751	921932	2e-30	0	2	0.333	AGAP007169-PA ; K10141 sestrin
6759	921940	3e-09	0	2	0.333	AGAP003325-PA ; K03948 NADH dehydrogenase (ubiquinone) 1 alpha subcomplex 4 [EC:1.6.5.3 1.6.99.3]
6760	921941	3e-18	0	2	0.333	AGAP002717-PA
6775	921956	8e-22	0	2	0.333	AGAP009604-PA
6782	921963	6e-57	0	2	0.333	AGAP007131-PA ; K11826 AP-2 complex subunit mu-1
6789	921970	2e-28	0	2	0.333	AGAP012844-PA
6805	921986	4e-19	0	2	0.333	similar to CG4050-PA, isoform A
6825	922006	3e-22	0	2	0.333	ATP synthase F0 subunit 6 ; K02126 F-type H+-transporting ATPase subunit a [EC:3.6.3.14]
6839	922020	2e-34	0	2	0.333	AGAP008936-PA
6842	922023	3e-16	0	2	0.333	malate dehydrogenase ; K00026 malate dehydrogenase [EC:1.1.1.37]
6888	922069	8e-09	0	2	0.333	AGAP003541-PA ; K03231 elongation factor EF-1 alpha subunit [EC:3.6.5.3]
6905	922086	6e-15	0	2	0.333	AGAP011884-PA
6923	922104	6e-24	0	2	0.333	AGAP005317-PA
6928	922109	3e-16	0	2	0.333	AGAP007537-PA
6930	922111	7e-34	0	2	0.333	AGAP007634-PA
6952	922133	3e-41	0	2	0.333	AGAP012140-PA ; K03253 translation initiation factor eIF-3 subunit 9
6980	922161	1e-16	0	2	0.333	AGAP004238-PA ; K09493 T-complex protein 1 subunit alpha
6993	922174	3e-28	0	2	0.333	AGAP006421-PA
7010	922191	1e-35	0	2	0.333	AGAP001704-PA ; K01823 isopentenyl-diphosphate delta-isomerase [EC:5.3.3.2]
7011	922192	5e-25	0	2	0.333	14-3-3 protein ; K06630 tyrosine 3-monooxygenase/tryptophan 5-monooxygenase activation protein
7014	922195	8e-17	0	2	0.333	AGAP000983-PA
7038	922219	2e-29	0	2	0.333	AGAP012304-PA
7039	922220	1e-25	0	2	0.333	AGAP007643-PC ; K06630 tyrosine 3-monooxygenase/tryptophan 5-monooxygenase activation protein
7062	922243	4e-30	0	2	0.333	AGAP003768-PA ; K02981 small subunit ribosomal protein S2e
7077	922258	3e-25	0	2	0.333	hypothetical protein
7079	922260	6e-26	0	2	0.333	14-3-3zeta; 14-3-3 protein zeta ; K06630 tyrosine 3-monooxygenase/tryptophan 5-monooxygenase activation protein
7081	922262	2e-19	0	2	0.333	AGAP008579-PA
7084	922265	4e-13	0	2	0.333	AGAP007102-PA
7086	922267	2e-10	0	2	0.333	AGAP003325-PA ; K03948 NADH dehydrogenase (ubiquinone) 1 alpha subcomplex 4 [EC:1.6.5.3 1.6.99.3]
7100	922281	1e-11	0	2	0.333	AGAP007966-PA ; K02136 F-type H+-transporting ATPase subunit gamma [EC:3.6.3.14]
7109	922290	5e-07	0	2	0.333	transient receptor potential channel 4, putative
7126	922307	5e-32	0	2	0.333	AGAP008727-PA ; K02263 cytochrome c oxidase subunit IV [EC:1.9.3.1]
7142	922323	5e-35	0	2	0.333	AGAP012261-PA ; K01784 UDP-glucose 4-epimerase [EC:5.1.3.2]
7145	922326	4e-14	0	2	0.333	hypothetical protein LOC100114524
7150	922331	3e-10	0	2	0.333	AGAP004529-PA
7151	922332	9e-27	0	2	0.333	AGAP011105-PA ; K00942 guanylate kinase [EC:2.7.4.8]
7164	922345	1e-33	0	2	0.333	AGAP010467-PA
7167	922348	9e-22	0	2	0.333	hypothetical protein
7172	922353	4e-06	0	2	0.333	hypothetical protein
7215	922396	4e-23	0	2	0.333	hypothetical protein
7235	922416	1e-27	0	2	0.333	AGAP000863-PA
7300	922481	3e-20	0	2	0.333	AGAP000883-PA ; K03233 elongation factor EF-1 gamma subunit
7301	922482	1e-32	0	2	0.333	14-3-3 protein ; K06630 tyrosine 3-monooxygenase/tryptophan 5-monooxygenase activation protein
7328	922509	6e-14	0	2	0.333	AGAP009886-PA
7335	922516	2e-12	0	2	0.333	AGAP002926-PA
7339	922520	3e-27	0	2	0.333	AGAP011777-PA ; K02998 small subunit ribosomal protein SAe
7364	922545	4e-15	0	2	0.333	AGAP009046-PA
7369	922550	4e-08	0	2	0.333	AGAP009320-PA
7371	922552	3e-20	0	2	0.333	AGAP007643-PC ; K06630 tyrosine 3-monooxygenase/tryptophan 5-monooxygenase activation protein
7375	922556	2e-29	0	2	0.333	AGAP011426-PA
7384	922565	5e-11	0	2	0.333	AGAP007966-PA ; K02136 F-type H+-transporting ATPase subunit gamma [EC:3.6.3.14]
7402	922583	2e-10	0	2	0.333	AGAP005386-PA
7455	922636	1e-33	0	2	0.333	14-3-3 protein ; K06630 tyrosine 3-monooxygenase/tryptophan 5-monooxygenase activation protein
7457	922638	5e-17	0	2	0.333	calmodulin ; K02183 calmodulin
7472	922653	5e-17	0	2	0.333	AGAP003097-PA
7491	922672	6e-12	0	2	0.333	hypothetical protein
7493	922674	3e-21	0	2	0.333	AGAP007103-PA
7496	922677	4e-06	0	2	0.333	AGAP003656-PA
7508	922689	2e-10	0	2	0.333	AGAP011722-PA
7513	922694	2e-28	0	2	0.333	14-3-3 protein ; K06630 tyrosine 3-monooxygenase/tryptophan 5-monooxygenase activation protein
7529	922710	1e-45	0	2	0.333	14-3-3 protein ; K06630 tyrosine 3-monooxygenase/tryptophan 5-monooxygenase activation protein
7565	922746	5e-06	0	2	0.333	AGAP012870-PA
7583	922764	5e-36	0	2	0.333	AGAP000209-PA
7588	922769	3e-29	0	2	0.333	AGAP001151-PA ; K06630 tyrosine 3-monooxygenase/tryptophan 5-monooxygenase activation protein
7607	922788	6e-34	0	2	0.333	AGAP001370-PA
7614	922795	1e-09	0	2	0.333	AGAP005386-PA
7615	922796	7e-13	0	2	0.333	hypothetical protein
7619	922800	5e-06	0	2	0.333	AGAP007894-PA ; K02355 elongation factor EF-G [EC:3.6.5.3]
7624	922805	2e-07	0	2	0.333	AGAP002847-PA
7641	922822	3e-09	0	2	0.333	ATP synthase F0 subunit 6 ; K02126 F-type H+-transporting ATPase subunit a [EC:3.6.3.14]
7648	922829	2e-23	0	2	0.333	AGAP002557-PA
7659	922840	5e-09	0	2	0.333	substance P receptor (long form), putative
7671	922852	3e-27	0	2	0.333	cytochrome c oxidase subunit III ; K02262 cytochrome c oxidase subunit III [EC:1.9.3.1]
7707	922888	4e-32	0	2	0.333	AGAP010416-PA
7709	922890	8e-23	0	2	0.333	AGAP002557-PA
7710	922891	5e-23	0	2	0.333	AGAP002557-PA
7711	922892	4e-24	0	2	0.333	AGAP000041-PA
7733	922914	2e-17	0	2	0.333	hypothetical protein
7734	922915	4e-12	0	2	0.333	14-3-3-like protein 2
7741	922922	1e-06	0	2	0.333	AGAP003918-PA
7746	922927	2e-10	0	2	0.333	AGAP005386-PA
7751	922932	6e-10	0	2	0.333	hypothetical protein
7759	922940	8e-30	0	2	0.333	AGAP002557-PA
7771	922952	3e-21	0	2	0.333	AGAP000457-PA ; K00573 protein-L-isoaspartate(D-aspartate) O-methyltransferase [EC:2.1.1.77]
7783	922964	2e-10	0	2	0.333	AGAP004638-PA
7807	922988	1e-11	0	2	0.333	AGAP005187-PA
7820	923001	2e-10	0	2	0.333	AGAP005386-PA
7840	923021	9e-17	0	2	0.333	AGAP003902-PA ; K03354 anaphase-promoting complex subunit 7
7850	923031	3e-10	0	2	0.333	AGAP005386-PA
7854	923035	6e-11	0	2	0.333	AGAP001138-PA ; K02127 F-type H+-transporting ATPase subunit b [EC:3.6.3.14]
7856	923037	6e-27	0	2	0.333	AGAP004447-PA
7864	923045	3e-25	0	2	0.333	AGAP010646-PA
7865	923046	9e-24	0	2	0.333	AGAP002557-PA
7874	923055	1e-13	0	2	0.333	hypothetical protein
7903	923084	2e-10	0	2	0.333	AGAP005386-PA
7913	923094	2e-09	0	2	0.333	ATP synthase F0 subunit 6 ; K02126 F-type H+-transporting ATPase subunit a [EC:3.6.3.14]
7921	923102	5e-09	0	2	0.333	AGAP003649-PA
7939	923120	3e-24	0	2	0.333	40S ribosomal protein S23 ; K02973 small subunit ribosomal protein S23e
7972	923153	6e-26	0	2	0.333	14-3-3zeta; CG17870 gene product from transcript CG17870-RB; K06630 tyrosine 3-monooxygenase/tryptophan 5-monooxygenase activation protein
7983	923164	8e-10	0	2	0.333	AGAP003532-PA ; K02984 small subunit ribosomal protein S3Ae
7991	923172	9e-38	0	2	0.333	14-3-3 protein ; K06630 tyrosine 3-monooxygenase/tryptophan 5-monooxygenase activation protein
8002	923183	3e-22	0	2	0.333	AGAP004361-PA
8008	923189	4e-14	0	2	0.333	AGAP005717-PA
8010	923191	9e-29	0	2	0.333	AGAP006421-PA
8031	923212	1e-09	0	2	0.333	AGAP005386-PA
8037	923218	8e-12	0	2	0.333	AGAP005278-PA
8047	923228	3e-15	0	2	0.333	Sptzle 6 (Spz6)
8062	923243	7e-21	0	2	0.333	AGAP008384-PA
8065	923246	5e-35	0	2	0.333	AGAP005287-PA
8094	923275	1e-14	0	2	0.333	AGAP002457-PA
8098	923279	8e-09	0	2	0.333	AGAP007374-PA
8119	923300	8e-20	0	2	0.333	40S ribosomal protein S23 ; K02973 small subunit ribosomal protein S23e
8132	923313	2e-23	0	2	0.333	AGAP000029-PA ; K04498 E1A/CREB-binding protein [EC:2.3.1.48]
8154	923335	5e-25	0	2	0.333	AGAP008859-PA
8163	923344	4e-25	0	2	0.333	cytochrome c oxidase subunit III ; K02262 cytochrome c oxidase subunit III [EC:1.9.3.1]
8167	923348	1e-09	0	2	0.333	AGAP000723-PA ; K10416 dynein light intermediate chain 1, cytosolic
8182	923363	2e-10	0	2	0.333	AGAP005386-PA
8183	923364	5e-20	0	2	0.333	AGAP010957-PA ; K02183 calmodulin
8184	923365	5e-06	0	2	0.333	AGAP008528-PA ; K12815 pre-mRNA-splicing factor ATP-dependent RNA helicase PRP16 [EC:3.6.1.-]
8197	923378	5e-09	0	2	0.333	AGAP005386-PA
8199	923380	2e-16	0	2	0.333	AGAP011475-PA
8257	923438	5e-21	0	2	0.333	AGAP007237-PA
8273	923454	2e-34	0	2	0.333	AGAP012433-PA
8283	923464	4e-62	0	2	0.333	14-3-3 protein ; K06630 tyrosine 3-monooxygenase/tryptophan 5-monooxygenase activation protein
8294	923475	7e-29	0	2	0.333	14-3-3 protein ; K06630 tyrosine 3-monooxygenase/tryptophan 5-monooxygenase activation protein
8305	923486	3e-14	0	2	0.333	AGAP007633-PA
8336	923517	3e-10	0	2	0.333	AGAP004745-PA ; K12824 transcription elongation regulator 1
8353	923534	2e-06	0	2	0.333	AGAP006431-PA
8367	923548	1e-17	0	2	0.333	AGAP004989-PA ; K06619 proto-oncogene tyrosine-protein kinase ABL1 [EC:2.7.10.2]
8368	923549	4e-44	0	2	0.333	AGAP011394-PA
8381	923562	7e-16	0	2	0.333	AGAP002657-PA
8385	923566	2e-11	0	2	0.333	AGAP002026-PA ; K11778 cis-prenyltransferase, dehydrodolichyl diphosphate synthase [EC:2.5.1.-]
8407	923588	6e-12	0	2	0.333	syntaxin, putative ; K04560 syntaxin 1A
8408	923589	2e-11	0	2	0.333	AGAP008141-PA ; K01755 argininosuccinate lyase [EC:4.3.2.1]
8422	923603	1e-23	0	2	0.333	AGAP002666-PA
8477	923658	4e-29	0	2	0.333	AGAP007643-PC ; K06630 tyrosine 3-monooxygenase/tryptophan 5-monooxygenase activation protein
8487	923668	7e-20	0	2	0.333	AGAP006421-PA
8507	923688	9e-16	0	2	0.333	AGAP002557-PA
8529	923710	7e-07	0	2	0.333	hypothetical protein
8555	923736	9e-22	0	2	0.333	14-3-3 protein ; K06630 tyrosine 3-monooxygenase/tryptophan 5-monooxygenase activation protein
8560	923741	5e-08	0	2	0.333	hypothetical protein
8566	923747	5e-11	0	2	0.333	AGAP005257-PA
8569	923750	3e-56	0	2	0.333	26S protease regulatory subunit 4 ; K03062 26S proteasome regulatory subunit T2
8587	923768	4e-53	0	2	0.333	AGAP006421-PA
8627	923808	3e-07	0	2	0.333	similar to pol-like protein
8656	923837	7e-34	0	2	0.333	GPROP1; putative rhodopsin receptor 1 (AGAP001178-PA)
8706	923887	4e-17	0	2	0.333	ANCE5; angiotensin-converting enzyme 5 (AGAP009755-PA) ; K01283 peptidyl-dipeptidase A [EC:3.4.15.1]
8775	923956	5e-28	0	2	0.333	AGAP006421-PA
8790	923971	3e-27	0	2	0.333	AGAP009508-PA ; K02940 large subunit ribosomal protein L9e
8808	923989	2e-30	0	2	0.333	14-3-3 protein ; K06630 tyrosine 3-monooxygenase/tryptophan 5-monooxygenase activation protein
8824	924005	1e-20	0	2	0.333	AGAP002557-PA
8825	924006	5e-12	0	2	0.333	AGAP002065-PA
8861	924042	2e-11	0	2	0.333	AGAP010322-PA
8863	924044	9e-14	0	2	0.333	AGAP007162-PB
8868	924049	8e-28	0	2	0.333	cytochrome c oxidase subunit I ; K02256 cytochrome c oxidase subunit I [EC:1.9.3.1]
8871	924052	1e-16	0	2	0.333	AGAP008724-PA ; K02265 cytochrome c oxidase subunit Vb [EC:1.9.3.1]
8873	924054	2e-14	0	2	0.333	similar to CG33556-PA
8884	924065	1e-12	0	2	0.333	AGAP001365-PA
8898	924079	9e-29	0	2	0.333	AGAP007643-PC ; K06630 tyrosine 3-monooxygenase/tryptophan 5-monooxygenase activation protein
8900	924081	2e-10	0	2	0.333	AGAP005386-PA
8916	924097	3e-32	0	2	0.333	14-3-3 protein ; K06630 tyrosine 3-monooxygenase/tryptophan 5-monooxygenase activation protein
8945	924126	1e-32	0	2	0.333	similar to orf
8952	924133	2e-23	0	2	0.333	hypothetical protein
8978	924159	4e-09	0	2	0.333	AGAP002847-PA
9009	924190	2e-19	0	2	0.333	hypothetical protein
9053	924234	2e-13	0	2	0.333	AGAP001889-PA
9079	924260	2e-23	0	2	0.333	14-3-3 protein ; K06630 tyrosine 3-monooxygenase/tryptophan 5-monooxygenase activation protein
9093	924274	1e-17	0	2	0.333	AGAP001780-PA ; K10593 E3 ubiquitin-protein ligase EDD1 [EC:6.3.2.19]
9192	924373	3e-37	0	2	0.333	CPR134; cuticular protein 134, RR-1 family (AGAP006497-PA)
9221	924402	7e-21	0	2	0.333	14-3-3 protein ; K06630 tyrosine 3-monooxygenase/tryptophan 5-monooxygenase activation protein
9223	924404	2e-23	0	2	0.333	AGAP009489-PA ; K01489 cytidine deaminase [EC:3.5.4.5]
9224	924405	1e-26	0	2	0.333	AGAP011494-PA
9225	924406	3e-22	0	2	0.333	lipase
9254	924435	4e-48	0	2	0.333	AGAP001659-PA
9258	924439	6e-11	0	2	0.333	GA17739 gene product from transcript GA17739-RA ; K06030 [EC:3.6.5.-]
9319	924500	1e-08	0	2	0.333	AGAP000170-PA ; K03940 NADH dehydrogenase (ubiquinone) Fe-S protein 7 [EC:1.6.5.3 1.6.99.3]
9339	924520	5e-11	0	2	0.333	AGAP004765-PA
9366	924547	1e-17	0	2	0.333	AGAP004528-PA
9392	924573	2e-15	0	2	0.333	AGAP012515-PA
9398	924579	2e-17	0	2	0.333	AGAP002307-PA ; K12817 pre-mRNA-splicing factor 18
9418	924599	2e-07	0	2	0.333	AGAP002806-PA
9423	924604	6e-13	0	2	0.333	cytochrome c oxidase subunit I ; K02256 cytochrome c oxidase subunit I [EC:1.9.3.1]
9438	924619	7e-26	0	2	0.333	cytochrome c oxidase subunit I ; K02256 cytochrome c oxidase subunit I [EC:1.9.3.1]
9442	924623	8e-55	0	2	0.333	AGAP009622-PA
9443	924624	7e-34	0	2	0.333	AGAP007592-PA ; K10392 kinesin family member 1/13/14
9459	924640	1e-09	0	2	0.333	hypothetical protein
9465	924646	1e-58	0	2	0.333	AGAP012404-PA ; K00827 alanine--glyoxylate transaminase [EC:2.6.1.44]; K08072 (R)-3-amino-2-methylpropionate-pyruvate transaminase [EC:2.6.1.40]
9475	924656	0	0	2	0.333	AB-hydrolase associated lipase region containing protein
9484	924665	4e-32	0	2	0.333	AGAP008875-PA
9486	924667	4e-07	0	2	0.333	AGAP011383-PA
9502	924683	3e-10	0	2	0.333	AGAP011475-PA
9507	924688	6e-10	0	2	0.333	AGAP005386-PA
9532	924713	6e-57	0	2	0.333	AGAP000829-PA
9559	924740	2e-17	0	2	0.333	AGAP006403-PA ; K11459 polycomb group RING finger protein 4
9639	924820	1e-14	0	2	0.333	14-3-3-like protein 2
9673	924854	5e-15	0	2	0.333	similar to pol-like protein
9686	924867	9e-64	0	2	0.333	AGAP007006-PA
9697	924878	9e-06	0	2	0.333	AGAP000179-PA ; K00764 amidophosphoribosyltransferase [EC:2.4.2.14]
9709	924890	2e-40	0	2	0.333	AGAP008194-PA
9711	924892	7e-40	0	2	0.333	AGAP001775-PA
9727	924908	2e-09	0	2	0.333	AGAP002730-PA
9739	924920	2e-24	0	2	0.333	AGAP010338-PA
9795	924976	4e-30	0	2	0.333	AGAP007018-PA
9798	924979	6e-07	0	2	0.333	AGAP002713-PA
9833	925014	2e-30	0	2	0.333	14-3-3 protein ; K06630 tyrosine 3-monooxygenase/tryptophan 5-monooxygenase activation protein
9838	925019	2e-75	0	2	0.333	14-3-3 protein ; K06630 tyrosine 3-monooxygenase/tryptophan 5-monooxygenase activation protein
9841	925022	4e-06	0	2	0.333	AGAP001568-PA
9884	925065	4e-46	0	2	0.333	hypothetical protein
9924	925105	3e-55	0	2	0.333	hypothetical protein
9940	925121	2e-08	0	2	0.333	AGAP003019-PA
10006	925187	3e-10	0	2	0.333	AGAP006232-PA
10057	925238	2e-22	0	2	0.333	AGAP005838-PA
10086	925267	2e-27	0	2	0.333	AGAP000245-PA
10170	925351	1e-29	0	2	0.333	AGAP002693-PA ; K06185 ATP-binding cassette, sub-family F, member 2
10214	925395	2e-09	0	2	0.333	hypothetical protein
10301	925482	3e-40	0	2	0.333	AGAP009020-PA
10324	925505	1e-46	0	2	0.333	AGAP004739-PA ; K11131 H/ACA ribonucleoprotein complex subunit 4 [EC:5.4.99.-]
10351	925532	5e-49	0	2	0.333	14-3-3 protein ; K06630 tyrosine 3-monooxygenase/tryptophan 5-monooxygenase activation protein
10410	925591	1e-13	0	2	0.333	hypothetical protein
10461	925642	6e-34	0	2	0.333	AGAP004509-PA ; K12872 pre-mRNA-splicing factor RBM22/SLT11
10489	925670	6e-10	0	2	0.333	AGAP011126-PA ; K00797 spermidine synthase [EC:2.5.1.16]
10502	925683	2e-17	0	2	0.333	calmodulin ; K02183 calmodulin
10517	925698	6e-36	0	2	0.333	AGAP010714-PA ; K10258 enoyl reductase [EC:1.3.1.-]
10539	925720	1e-30	0	2	0.333	AGAP002020-PA ; K03964 NADH dehydrogenase (ubiquinone) 1 beta subcomplex 8 [EC:1.6.5.3 1.6.99.3]
10549	925730	9e-25	0	2	0.333	AGAP010024-PA
10550	925731	6e-13	0	2	0.333	hypothetical protein ; K07976 Rab family, other
10567	925748	6e-26	0	2	0.333	AGAP005362-PA
10597	925778	1e-12	0	2	0.333	AGAP006147-PA
10630	925811	8e-44	0	2	0.333	AGAP000908-PA ; K10426 dynactin 4
10650	925831	1e-19	0	2	0.333	AGAP007075-PA
10680	925861	3e-37	0	2	0.333	AGAP008384-PA
10694	925875	2e-14	0	2	0.333	14-3-3 protein sigma, gamma, zeta, beta/alpha ; K06630 tyrosine 3-monooxygenase/tryptophan 5-monooxygenase activation protein
10711	925892	2e-38	0	2	0.333	similar to cullin 1 ; K03347 cullin 1
10716	925897	2e-20	0	2	0.333	AGAP000749-PA
10747	925928	2e-25	0	2	0.333	AGAP007112-PA
10763	925944	2e-09	0	2	0.333	hypothetical protein
10786	925967	7e-27	0	2	0.333	AGAP009668-PA ; K06528 lysosomal-associated membrane protein 1/2
10825	926006	2e-36	0	2	0.333	26S protease regulatory subunit 7 ; K03061 26S proteasome regulatory subunit T1
10840	926021	3e-09	0	2	0.333	AGAP003325-PA ; K03948 NADH dehydrogenase (ubiquinone) 1 alpha subcomplex 4 [EC:1.6.5.3 1.6.99.3]
10860	926041	5e-15	0	2	0.333	AGAP004315-PA
10872	926053	1e-62	0	2	0.333	AGAP012167-PA ; K01810 glucose-6-phosphate isomerase [EC:5.3.1.9]
11055	926236	3e-13	0	2	0.333	cytochrome c oxidase subunit III ; K02262 cytochrome c oxidase subunit III [EC:1.9.3.1]
11067	926248	2e-33	0	2	0.333	AGAP001421-PA ; K07466 replication factor A1
11108	926289	5e-27	0	2	0.333	AGAP008846-PA
11110	926291	5e-39	0	2	0.333	AGAP006421-PA
11154	926335	6e-77	0	2	0.333	14-3-3 protein ; K06630 tyrosine 3-monooxygenase/tryptophan 5-monooxygenase activation protein
11160	926341	6e-44	0	2	0.333	14-3-3 protein ; K06630 tyrosine 3-monooxygenase/tryptophan 5-monooxygenase activation protein
11225	926406	8e-07	0	2	0.333	AGAP005434-PA
11235	926416	4e-15	0	2	0.333	AGAP004194-PA ; K04648 dynactin 1
11259	926440	7e-16	3	11	0.333	AGAP004194-PA ; K04648 dynactin 1
11287	926468	2e-36	0	2	0.333	GPX2; glutathione-dependent peroxidase (AGAP004247-PA) ; K00432 glutathione peroxidase [EC:1.11.1.9]
11413	926594	9e-19	0	2	0.333	14-3-3 protein ; K06630 tyrosine 3-monooxygenase/tryptophan 5-monooxygenase activation protein
11422	926603	7e-19	0	2	0.333	AGAP005166-PA
11433	926614	3e-14	0	2	0.333	AGAP008469-PA
11591	926772	9e-12	0	2	0.333	AGAP004765-PA
11602	926783	2e-30	0	2	0.333	AGAP006421-PA
11636	926817	5e-40	0	2	0.333	14-3-3 protein ; K06630 tyrosine 3-monooxygenase/tryptophan 5-monooxygenase activation protein
11658	926839	3e-09	0	2	0.333	AGAP005386-PA
11673	926854	1e-56	0	2	0.333	AGAP006421-PA
11717	926898	9e-38	0	2	0.333	14-3-3 protein ; K06630 tyrosine 3-monooxygenase/tryptophan 5-monooxygenase activation protein
11821	927002	5e-35	0	2	0.333	14-3-3 protein ; K06630 tyrosine 3-monooxygenase/tryptophan 5-monooxygenase activation protein
11835	927016	3e-36	0	2	0.333	14-3-3 protein ; K06630 tyrosine 3-monooxygenase/tryptophan 5-monooxygenase activation protein
11962	927143	3e-41	0	2	0.333	AGAP006421-PA
12055	927236	9e-06	0	2	0.333	AGAP005386-PA
12298	927479	1e-30	0	2	0.333	14-3-3 protein ; K06630 tyrosine 3-monooxygenase/tryptophan 5-monooxygenase activation protein
12347	927528	3e-34	0	2	0.333	AGAP006421-PA
12376	927557	1e-11	0	2	0.333	AGAP007966-PA ; K02136 F-type H+-transporting ATPase subunit gamma [EC:3.6.3.14]
12397	927578	7e-35	0	2	0.333	14-3-3 protein ; K06630 tyrosine 3-monooxygenase/tryptophan 5-monooxygenase activation protein
12402	927583	4e-08	0	2	0.333	AGAP007990-PA
12534	927715	4e-21	0	2	0.333	cytochrome c oxidase subunit I ; K02256 cytochrome c oxidase subunit I [EC:1.9.3.1]
12571	927752	1e-11	0	2	0.333	AGAP007966-PA ; K02136 F-type H+-transporting ATPase subunit gamma [EC:3.6.3.14]
12623	927804	8e-41	0	2	0.333	AGAP002557-PA
12672	927853	4e-24	0	2	0.333	14-3-3 protein ; K06630 tyrosine 3-monooxygenase/tryptophan 5-monooxygenase activation protein
12731	927912	1e-08	0	2	0.333	AGAP005386-PA
12997	928178	8e-26	0	2	0.333	14-3-3 protein ; K06630 tyrosine 3-monooxygenase/tryptophan 5-monooxygenase activation protein
13015	928196	1e-13	0	2	0.333	14-3-3-like protein 2
13016	928197	4e-72	1	5	0.333	hexamerin 2 beta
13060	928241	3e-38	0	2	0.333	GPX2; glutathione-dependent peroxidase (AGAP004247-PA) ; K00432 glutathione peroxidase [EC:1.11.1.9]
13075	928256	6e-18	0	2	0.333	14-3-3 protein ; K06630 tyrosine 3-monooxygenase/tryptophan 5-monooxygenase activation protein
13111	928292	4e-33	0	2	0.333	AGAP004195-PA
13126	928307	6e-31	0	2	0.333	AGAP006421-PA
13153	928334	2e-57	0	2	0.333	14-3-3zeta; 14-3-3 protein zeta ; K06630 tyrosine 3-monooxygenase/tryptophan 5-monooxygenase activation protein
13185	928366	7e-29	0	2	0.333	AGAP006421-PA
13322	928503	5e-18	0	2	0.333	AGAP007557-PA
13357	928538	3e-17	0	2	0.333	AGAP002557-PA
13370	928551	3e-31	0	2	0.333	14-3-3 protein ; K06630 tyrosine 3-monooxygenase/tryptophan 5-monooxygenase activation protein
13441	928622	4e-14	0	2	0.333	14-3-3-like protein 2
13611	928792	2e-08	0	2	0.333	AGAP004015-PA
13695	928876	2e-22	0	2	0.333	cytochrome c oxidase subunit I ; K02256 cytochrome c oxidase subunit I [EC:1.9.3.1]
13873	929054	8e-15	0	2	0.333	ywhab; tyrosine 3-monooxygenase/tryptophan 5-monooxygenase activation protein, beta polypeptide; K06630 tyrosine 3-monooxygenase/tryptophan 5-monooxygenase activation protein
13883	929064	4e-37	0	2	0.333	AGAP006421-PA
14053	929234	3e-28	0	2	0.333	14-3-3 protein ; K06630 tyrosine 3-monooxygenase/tryptophan 5-monooxygenase activation protein
14431	929612	3e-30	0	2	0.333	AGAP006421-PA
431	EZ915612	7e-45	8	25	0.346	AGAP001373-PA
536	EZ915717	5e-08	8	25	0.346	AGAP010711-PA
863	EZ916044	7e-15	6	19	0.35	AGAP006097-PB
1151	EZ916332	3e-57	6	19	0.35	AGAP007990-PA
212	EZ915393	2e-06	23	67	0.353	hypothetical protein
226	EZ915407	3e-46	17	50	0.353	AGAP001569-PA
962	EZ916143	3e-56	5	16	0.353	AGAP009165-PA
1061	EZ916242	1e-82	5	16	0.353	AGAP008967-PA
9229	924410	8e-39	4	13	0.357	hypothetical protein
1442	EZ916623	1e-25	3	10	0.364	AGAP001111-PA
650	EZ915831	1e-89	20	56	0.368	AGAP009602-PA
1459	EZ916640	4e-44	6	18	0.368	AGAP008635-PA
123	EZ915304	3e-09	75	204	0.371	AGAP005386-PA
1160	EZ916341	6e-34	2	7	0.375	cytochrome c oxidase subunit I ; K02256 cytochrome c oxidase subunit I [EC:1.9.3.1]
1252	EZ916433	1e-28	2	7	0.375	cytochrome c oxidase subunit I ; K02256 cytochrome c oxidase subunit I [EC:1.9.3.1]
1291	EZ916472	7e-32	2	7	0.375	cytochrome c oxidase subunit I ; K02256 cytochrome c oxidase subunit I [EC:1.9.3.1]
1620	EZ916801	3e-75	5	15	0.375	AGAP008847-PA
1682	EZ916863	2e-17	2	7	0.375	GF13105 gene product from transcript GF13105-RA ; K03231 elongation factor EF-1 alpha subunit [EC:3.6.5.3]
1709	EZ916890	1e-23	2	7	0.375	GA29143 gene product from transcript GA29143-RA
1738	EZ916919	3e-154	5	15	0.375	AGAP007480-PA
2036	EZ917217	2e-31	2	7	0.375	cytochrome c oxidase subunit I ; K02256 cytochrome c oxidase subunit I [EC:1.9.3.1]
2323	EZ917504	1e-08	2	7	0.375	AGAP002557-PA
2363	EZ917544	4e-22	2	7	0.375	AGAP006099-PA ; K00415 ubiquinol-cytochrome c reductase core subunit 2 [EC:1.10.2.2]
2428	EZ917609	2e-52	2	7	0.375	GA22572 gene product from transcript GA22572-RA ; K10694 E3 ubiquitin-protein ligase ZNRF [EC:6.3.2.19]
2461	EZ917642	1e-07	2	7	0.375	alsin
3468	EZ918649	5e-95	2	7	0.375	AGAP011425-PA ; K06674 structural maintenance of chromosome 2
126	EZ915307	7e-16	18	49	0.38	AGAP008469-PA
648	EZ915829	4e-08	7	20	0.381	AGAP001437-PA
1140	EZ916321	4e-15	4	12	0.385	AGAP011884-PA
294	EZ915475	6e-12	23	61	0.387	AGAP004758-PA
555	EZ915736	1e-46	9	24	0.4	AGAP004336-PA
778	EZ915959	4e-32	1	4	0.4	cytochrome c oxidase subunit I ; K02256 cytochrome c oxidase subunit I [EC:1.9.3.1]
879	EZ916060	3e-33	3	9	0.4	cytochrome c oxidase subunit I ; K02256 cytochrome c oxidase subunit I [EC:1.9.3.1]
1120	EZ916301	1e-31	3	9	0.4	SRPN3; serine protease inhibitor (AGAP006910-PA)
1334	EZ916515	4e-67	5	14	0.4	AGAP008369-PA
1734	EZ916915	2e-08	3	9	0.4	mediator complex
1757	EZ916938	7e-27	1	4	0.4	cytochrome c oxidase subunit I ; K02256 cytochrome c oxidase subunit I [EC:1.9.3.1]
2257	EZ917438	8e-28	1	4	0.4	cytochrome c oxidase subunit I ; K02256 cytochrome c oxidase subunit I [EC:1.9.3.1]
2278	EZ917459	1e-35	1	4	0.4	cytochrome c oxidase subunit I ; K02256 cytochrome c oxidase subunit I [EC:1.9.3.1]
2336	EZ917517	9e-56	3	9	0.4	GG25255 gene product from transcript GG25255-RA ; K02727 20S proteasome subunit alpha 7 [EC:3.4.25.1]
2389	EZ917570	3e-16	1	4	0.4	AGAP002588-PA
2474	EZ917655	1e-31	1	4	0.4	AGAP000238-PA
2482	EZ917664	1e-35	1	4	0.4	AGAP011765-PA
2575	EZ917756	3e-31	1	4	0.4	AGAP009861-PA ; K05759 profilin
2681	EZ917862	7e-59	1	4	0.4	14-3-3 protein ; K06630 tyrosine 3-monooxygenase/tryptophan 5-monooxygenase activation protein
2715	EZ917896	2e-53	1	4	0.4	AGAP001419-PA
2826	EZ918007	7e-38	1	4	0.4	14-3-3 protein ; K06630 tyrosine 3-monooxygenase/tryptophan 5-monooxygenase activation protein
2832	EZ918013	2e-14	1	4	0.4	AGAP009450-PA
2904	EZ918085	2e-41	1	4	0.4	AGAP002093-PA
2914	EZ918095	2e-39	1	4	0.4	AGAP001761-PA
2929	EZ918110	1e-48	1	4	0.4	AGAP011896-PA ; K02910 large subunit ribosomal protein L31e
2934	EZ918116	3e-40	1	4	0.4	AGAP004395-PA ; K11278 nucleophosmin 3
2939	EZ918120	5e-28	1	4	0.4	AGAP004618-PA
2990	EZ918171	5e-42	1	4	0.4	AGAP003945-PA
3119	EZ918300	4e-06	1	4	0.4	AGAP011285-PA
3213	EZ918394	4e-24	1	4	0.4	AGAP002557-PA
3224	EZ918405	1e-29	1	4	0.4	AGAP010590-PA
3277	EZ918458	2e-10	1	4	0.4	AGAP005386-PA
3286	EZ918467	5e-14	1	4	0.4	lipase
3301	EZ918482	5e-57	1	4	0.4	AGAP010933-PA ; K02966 small subunit ribosomal protein S19e
3310	EZ918491	5e-44	1	4	0.4	AGAP011875-PA
3384	EZ918565	2e-21	1	4	0.4	AGAP010739-PA ; K00036 glucose-6-phosphate 1-dehydrogenase [EC:1.1.1.49]
3470	EZ918651	3e-29	3	9	0.4	AGAP004015-PA
3473	EZ918654	8e-31	1	4	0.4	cytochrome c oxidase subunit I ; K02256 cytochrome c oxidase subunit I [EC:1.9.3.1]
3631	EZ918812	2e-07	1	4	0.4	AGAP000283-PA
3751	EZ918932	6e-41	1	4	0.4	AGAP009254-PA
3844	EZ919025	2e-36	1	4	0.4	AGAP006421-PA
4068	EZ919249	1e-11	1	4	0.4	AGAP009604-PA
4168	EZ919349	1e-45	1	4	0.4	AGAP002666-PA
4340	EZ919521	1e-59	1	4	0.4	14-3-3 protein ; K06630 tyrosine 3-monooxygenase/tryptophan 5-monooxygenase activation protein
4485	EZ919666	5e-45	1	4	0.4	AGAP008296-PA
4662	EZ919843	8e-36	1	4	0.4	AGAP009830-PA
4691	EZ919872	5e-102	1	4	0.4	AGAP012048-PA ; K01647 citrate synthase [EC:2.3.3.1]
5181	EZ920362	1e-11	1	4	0.4	rasputin
5856	EZ921037	9e-34	1	4	0.4	AGAP008384-PA
7234	922415	1e-43	1	4	0.4	AGAP006421-PA
11353	926534	6e-47	1	4	0.4	AGAP002355-PA ; K01915 glutamine synthetase [EC:6.3.1.2]
11899	927080	1e-27	1	4	0.4	AGAP000150-PA
553	EZ915734	5e-92	10	26	0.407	AGAP003592-PA ; K02941 large subunit ribosomal protein LP0
1482	EZ916663	4e-32	6	16	0.412	AGAP005731-PA ; K03128 transcription initiation factor TFIID subunit D2
1675	EZ916856	7e-68	6	16	0.412	AGAP006421-PA
912	EZ916093	5e-80	9	23	0.417	14-3-3 protein ; K06630 tyrosine 3-monooxygenase/tryptophan 5-monooxygenase activation protein
959	EZ916140	3e-43	7	18	0.421	AGAP011462-PA
208	EZ915389	2e-76	32	77	0.423	AGAP007643-PC ; K06630 tyrosine 3-monooxygenase/tryptophan 5-monooxygenase activation protein
599	EZ915780	6e-83	13	32	0.424	hypoxia associated factor ; K11984 U4/U6.U5 tri-snRNP-associated protein 1
1524	EZ916705	4e-26	5	13	0.429	GL15466 gene product from transcript GL15466-RA
1940	EZ917121	2e-20	2	6	0.429	AGAP005920-PA ; K10753 histone chaperone ASF1
1974	EZ917155	2e-11	2	6	0.429	hypothetical protein
2018	EZ917199	2e-34	2	6	0.429	AGAP010957-PA ; K02183 calmodulin
2099	EZ917280	3e-07	2	6	0.429	AGAP001511-PA
2158	EZ917339	3e-23	2	6	0.429	AGAP009313-PA
2295	EZ917476	3e-33	2	6	0.429	cytochrome c oxidase subunit I ; K02256 cytochrome c oxidase subunit I [EC:1.9.3.1]
2641	EZ917822	4e-77	2	6	0.429	AGAP002686-PA ; K07198 5'-AMP-activated protein kinase, catalytic alpha subunit [EC:2.7.11.11]
2722	EZ917903	2e-27	2	6	0.429	synaptosomal associated protein ; K08508 synaptosomal-associated protein, 23kDa
3219	EZ918400	2e-53	2	6	0.429	AGAP005923-PA ; K03859 phosphatidylinositol glycan, class C
3936	EZ919117	6e-69	2	6	0.429	AGAP011777-PA ; K02998 small subunit ribosomal protein SAe
3957	EZ919138	2e-17	2	6	0.429	14-3-3 protein ; K06630 tyrosine 3-monooxygenase/tryptophan 5-monooxygenase activation protein
6609	921790	2e-34	2	6	0.429	AGAP002557-PA
998	EZ916179	5e-25	3	8	0.444	cytochrome c oxidase subunit I ; K02256 cytochrome c oxidase subunit I [EC:1.9.3.1]
1019	EZ916200	1e-44	7	17	0.444	AGAP000209-PA
1406	EZ916587	4e-37	3	8	0.444	CPTC2; cuticular protein 2 from two-cysteine family (AGAP005695-PA)
1420	EZ916601	2e-96	7	17	0.444	AGAP005017-PA
1735	EZ916916	8e-23	3	8	0.444	60S acidic ribosomal protein P2 ; K02943 large subunit ribosomal protein LP2
1971	EZ917152	2e-19	3	8	0.444	AGAP004110-PA
2021	EZ917202	2e-68	3	8	0.444	AGAP005274-PA
2344	EZ917525	7e-83	3	8	0.444	AGAP007698-PA
2682	EZ917863	1e-150	3	8	0.444	AGAP001407-PA ; K03064 26S proteasome regulatory subunit T4
2687	EZ917868	4e-41	3	8	0.444	AGAP003844-PA
2928	EZ918109	3e-90	3	8	0.444	AGAP007788-PA ; K11974 RING finger protein 31
3565	EZ918746	3e-36	3	8	0.444	AGAP007643-PC ; K06630 tyrosine 3-monooxygenase/tryptophan 5-monooxygenase activation protein
51	EZ915232	3e-46	75	169	0.447	sorbitol dehydrogenase
530	EZ915711	2e-24	18	41	0.452	cytochrome c oxidase subunit I ; K02256 cytochrome c oxidase subunit I [EC:1.9.3.1]
765	EZ915946	7e-42	13	30	0.452	ATP synthase F0 subunit 6 ; K02126 F-type H+-transporting ATPase subunit a [EC:3.6.3.14]
1456	EZ916637	3e-44	4	10	0.455	AGAP009944-PA
235	EZ915416	3e-06	5	12	0.462	AGAP009077-PA
1204	EZ916385	5e-56	5	12	0.462	AGAP001518-PA
1232	EZ916413	5e-71	5	12	0.462	AGAP004521-PA ; K06063 SNW domain-containing protein 1
1754	EZ916935	1e-73	5	12	0.462	AGAP010024-PA
1546	EZ916727	6e-12	7	16	0.471	AGAP004758-PA
831	EZ916012	6e-16	8	18	0.474	AGAP010807-PA
1898	EZ917079	3e-06	8	18	0.474	AGAP009077-PA
2998	EZ918179	8e-36	10	22	0.478	AGAP007557-PA
332	EZ915513	1e-16	15	32	0.485	ATP synthase F0 subunit 6 ; K02126 F-type H+-transporting ATPase subunit a [EC:3.6.3.14]
203	EZ915384	2e-104	40	83	0.488	AGAP008875-PA
357	EZ915538	3e-124	27	56	0.491	TPX4; thioredoxin-dependent peroxidase (AGAP011824-PA)
283	EZ915464	3e-94	35	72	0.493	AGAP011777-PA ; K02998 small subunit ribosomal protein SAe
74	EZ915255	2e-52	87	177	0.494	AGAP008541-PA ; K02211 cyclin-dependent kinase 9 [EC:2.7.11.22]
362	EZ915543	3e-40	6	13	0.5	cytochrome c oxidase subunit I ; K02256 cytochrome c oxidase subunit I [EC:1.9.3.1]
799	EZ915980	7e-34	3	7	0.5	cytochrome c oxidase subunit I ; K02256 cytochrome c oxidase subunit I [EC:1.9.3.1]
1000	EZ916181	6e-34	2	5	0.5	cytochrome c oxidase subunit I ; K02256 cytochrome c oxidase subunit I [EC:1.9.3.1]
1054	EZ916235	7e-83	7	15	0.5	14-3-3 protein ; K06630 tyrosine 3-monooxygenase/tryptophan 5-monooxygenase activation protein
1069	EZ916250	5e-71	9	19	0.5	AGAP007485-PA
1129	EZ916310	3e-22	4	9	0.5	AGAP006871-PA ; K02987 small subunit ribosomal protein S4e
1133	EZ916314	6e-41	4	9	0.5	14-3-3 protein ; K06630 tyrosine 3-monooxygenase/tryptophan 5-monooxygenase activation protein
1148	EZ916329	1e-18	12	25	0.5	hypothetical protein
1175	EZ916356	1e-21	2	5	0.5	AGAP007939-PA ; K00688 starch phosphorylase [EC:2.4.1.1]
1177	EZ916358	2e-08	5	11	0.5	AGAP009129-PA
1233	EZ916414	2e-32	3	7	0.5	cytochrome c oxidase subunit I ; K02256 cytochrome c oxidase subunit I [EC:1.9.3.1]
1440	EZ916621	1e-45	3	7	0.5	AGAP000805-PA
1726	EZ916907	1e-29	2	5	0.5	cytochrome c oxidase subunit I ; K02256 cytochrome c oxidase subunit I [EC:1.9.3.1]
1775	EZ916956	2e-51	4	9	0.5	AGAP007684-PA
1899	EZ917080	7e-97	7	15	0.5	AGAP011173-PA ; K02868 large subunit ribosomal protein L11e
1978	EZ917159	3e-44	2	5	0.5	40S ribosomal protein S13 ; K02953 small subunit ribosomal protein S13e
2001	EZ917182	2e-28	1	3	0.5	cytochrome c oxidase subunit I ; K02256 cytochrome c oxidase subunit I [EC:1.9.3.1]
2002	EZ917183	2e-34	2	5	0.5	AGAP007088-PA ; K03768 peptidyl-prolyl cis-trans isomerase B (cyclophilin B) [EC:5.2.1.8]
2162	EZ917343	6e-28	2	5	0.5	AGAP006617-PA
2228	EZ917409	2e-36	2	5	0.5	AGAP006421-PA
2289	EZ917470	1e-16	1	3	0.5	cytochrome c oxidase subunit I ; K02256 cytochrome c oxidase subunit I [EC:1.9.3.1]
2384	EZ917565	4e-26	1	3	0.5	cytochrome c oxidase subunit I ; K02256 cytochrome c oxidase subunit I [EC:1.9.3.1]
2536	EZ917717	2e-06	2	5	0.5	AGAP008955-PA ; K00411 ubiquinol-cytochrome c reductase iron-sulfur subunit [EC:1.10.2.2]
2565	EZ917746	1e-44	3	7	0.5	calmodulin ; K02183 calmodulin
2590	EZ917771	6e-36	1	3	0.5	14-3-3 protein ; K06630 tyrosine 3-monooxygenase/tryptophan 5-monooxygenase activation protein
2602	EZ917784	2e-78	4	9	0.5	GPX2; glutathione-dependent peroxidase (AGAP004247-PA) ; K00432 glutathione peroxidase [EC:1.11.1.9]
2725	EZ917906	1e-36	2	5	0.5	14-3-3 protein ; K06630 tyrosine 3-monooxygenase/tryptophan 5-monooxygenase activation protein
2745	EZ917926	4e-11	2	5	0.5	glycerol-3-phosphate dehydrogenase ; K00006 glycerol-3-phosphate dehydrogenase (NAD+) [EC:1.1.1.8]
2749	EZ917930	1e-38	2	5	0.5	AGAP004692-PB
2780	EZ917961	2e-38	3	7	0.5	AGAP001975-PA
2870	EZ918051	3e-17	1	3	0.5	cytochrome c oxidase subunit I ; K02256 cytochrome c oxidase subunit I [EC:1.9.3.1]
2872	EZ918053	8e-28	1	3	0.5	cytochrome c oxidase subunit I ; K02256 cytochrome c oxidase subunit I [EC:1.9.3.1]
2959	EZ918140	1e-24	1	3	0.5	40S ribosomal protein S23 ; K02973 small subunit ribosomal protein S23e
3078	EZ918259	6e-10	1	3	0.5	AGAP005807-PB
3179	EZ918360	1e-30	1	3	0.5	AGAP010572-PA
3249	EZ918430	1e-22	1	3	0.5	OBP9; odorant binding protein (AGAP000278-PA)
3267	EZ918448	3e-09	1	3	0.5	AGAP003325-PA ; K03948 NADH dehydrogenase (ubiquinone) 1 alpha subcomplex 4 [EC:1.6.5.3 1.6.99.3]
3273	EZ918454	3e-32	1	3	0.5	regulating synaptic membrane exocytosis protein
3280	EZ918461	4e-25	1	3	0.5	AGAP011422-PA
3297	EZ918478	7e-34	1	3	0.5	cytochrome c oxidase subunit I ; K02256 cytochrome c oxidase subunit I [EC:1.9.3.1]
3430	EZ918611	2e-10	1	3	0.5	AGAP003633-PA
3447	EZ918628	1e-37	1	3	0.5	AGAP009901-PA
3452	EZ918633	5e-20	1	3	0.5	14-3-3 protein ; K06630 tyrosine 3-monooxygenase/tryptophan 5-monooxygenase activation protein
3504	EZ918685	3e-19	1	3	0.5	AGAP012849-PA
3516	EZ918697	2e-39	1	3	0.5	AGAP009901-PA
3517	EZ918698	1e-10	1	3	0.5	ANCE8; angiotensin-converting enzyme 8 (AGAP007982-PA)
3562	EZ918743	2e-09	1	3	0.5	structure-specific recognition protein ; K09272 structure-specific recognition protein 1
3563	EZ918744	2e-21	1	3	0.5	cytochrome c oxidase subunit I ; K02256 cytochrome c oxidase subunit I [EC:1.9.3.1]
3566	EZ918747	7e-40	1	3	0.5	Dyak_RpS27A; GE11312 gene product from transcript GE11312-RA ; K02977 small subunit ribosomal protein S27Ae
3579	EZ918760	9e-37	1	3	0.5	AGAP003893-PA ; K04496 C-terminal binding protein
3620	EZ918801	2e-60	1	3	0.5	14-3-3 protein ; K06630 tyrosine 3-monooxygenase/tryptophan 5-monooxygenase activation protein
3623	EZ918804	5e-28	1	3	0.5	AGAP003356-PA
3662	EZ918843	2e-15	1	3	0.5	AGAP003276-PA
3695	EZ918876	1e-14	2	5	0.5	AGAP007768-PA
3697	EZ918878	2e-06	1	3	0.5	AGAP009625-PA
3703	EZ918884	3e-36	1	3	0.5	AGAP006718-PA
3726	EZ918907	4e-27	2	5	0.5	AGAP006777-PA
3745	EZ918926	4e-14	1	3	0.5	AGAP012063-PA
3754	EZ918935	3e-36	1	3	0.5	AGAP011152-PA ; K05859 phospholipase C, gamma [EC:3.1.4.11]
3785	EZ918966	1e-10	1	3	0.5	sodium/solute symporter
3934	EZ919115	3e-07	1	3	0.5	AGAP008439-PA
4035	EZ919216	8e-12	1	3	0.5	AGAP007457-PA
4059	EZ919240	5e-23	2	5	0.5	14-3-3 protein ; K06630 tyrosine 3-monooxygenase/tryptophan 5-monooxygenase activation protein
4069	EZ919250	7e-21	1	3	0.5	AGAP001151-PA ; K06630 tyrosine 3-monooxygenase/tryptophan 5-monooxygenase activation protein
4253	EZ919435	4e-31	1	3	0.5	AGAP012188-PA ; K00417 ubiquinol-cytochrome c reductase subunit 7 [EC:1.10.2.2]
4267	EZ919448	7e-64	1	3	0.5	AGAP007827-PA ; K01689 enolase [EC:4.2.1.11]
4383	EZ919564	3e-40	1	3	0.5	PPO3; prophenoloxidase (AGAP004975-PA)
4386	EZ919567	3e-19	1	3	0.5	AGAP008430-PA
4551	EZ919732	2e-53	1	3	0.5	chloride channel protein 2
4567	EZ919748	3e-14	1	3	0.5	AGAP006260-PA
4587	EZ919769	2e-09	1	3	0.5	AGAP000953-PA ; K02866 large subunit ribosomal protein L10e
4616	EZ919797	3e-26	1	3	0.5	AGAP011464-PA
4619	EZ919800	3e-23	1	3	0.5	AGAP001442-PA
4676	EZ919857	3e-36	2	5	0.5	AGAP005507-PB ; K08510 vesicle-associated membrane protein 1/2/3
4695	EZ919876	2e-24	1	3	0.5	AGAP008859-PA
4800	EZ919981	4e-17	1	3	0.5	hypothetical protein
4826	EZ920007	3e-38	1	3	0.5	AGAP002332-PA
4919	EZ920100	3e-27	1	3	0.5	AGAP002030-PA ; K11797 PH-interacting protein
4986	EZ920167	2e-23	1	3	0.5	AGAP004991-PA ; K02732 20S proteasome subunit beta 6 [EC:3.4.25.1]
5012	EZ920193	5e-44	1	3	0.5	calmodulin ; K02183 calmodulin
5206	EZ920387	7e-16	1	3	0.5	lipase
5239	EZ920420	5e-30	1	3	0.5	AGAP002557-PA
5416	EZ920597	7e-27	1	3	0.5	cytochrome c oxidase subunit I ; K02256 cytochrome c oxidase subunit I [EC:1.9.3.1]
5539	EZ920720	1e-13	1	3	0.5	Hmx; H6-like-homeobox
5571	EZ920752	1e-09	1	3	0.5	AGAP007794-PA
5871	EZ921052	6e-29	1	3	0.5	AGAP005046-PB ; K02891 large subunit ribosomal protein L22e
6049	EZ921230	2e-34	1	3	0.5	AGAP011104-PA
6833	922014	3e-59	1	3	0.5	AGAP003843-PA ; K01764 cytochrome c heme-lyase [EC:4.4.1.17]
6890	922071	2e-49	1	3	0.5	14-3-3 protein ; K06630 tyrosine 3-monooxygenase/tryptophan 5-monooxygenase activation protein
7669	922850	5e-56	1	3	0.5	14-3-3 protein ; K06630 tyrosine 3-monooxygenase/tryptophan 5-monooxygenase activation protein
8228	923409	1e-84	1	3	0.5	AGAP000184-PA ; K00029 malate dehydrogenase (oxaloacetate-decarboxylating)(NADP+) [EC:1.1.1.40]
9196	924377	5e-59	1	3	0.5	AGAP007620-PA ; K09525 DnaJ homolog subfamily C member 5
11161	926342	3e-29	0	1	0.5	14-3-3 protein ; K06630 tyrosine 3-monooxygenase/tryptophan 5-monooxygenase activation protein
11163	926344	3e-29	0	1	0.5	14-3-3 protein ; K06630 tyrosine 3-monooxygenase/tryptophan 5-monooxygenase activation protein
11168	926349	2e-08	0	1	0.5	AGAP005386-PA
11188	926369	1e-19	0	1	0.5	cytochrome c oxidase subunit I ; K02256 cytochrome c oxidase subunit I [EC:1.9.3.1]
11194	926375	3e-09	0	1	0.5	AGAP005386-PA
11209	926390	7e-16	0	1	0.5	AGAP002557-PA
11212	926393	8e-23	0	1	0.5	AGAP007643-PC ; K06630 tyrosine 3-monooxygenase/tryptophan 5-monooxygenase activation protein
11218	926399	7e-30	0	1	0.5	AGAP007643-PC ; K06630 tyrosine 3-monooxygenase/tryptophan 5-monooxygenase activation protein
11238	926419	4e-07	0	1	0.5	cytochrome c oxidase subunit I ; K02256 cytochrome c oxidase subunit I [EC:1.9.3.1]
11247	926428	4e-35	0	1	0.5	14-3-3 protein ; K06630 tyrosine 3-monooxygenase/tryptophan 5-monooxygenase activation protein
11253	926434	3e-29	0	1	0.5	14-3-3 protein ; K06630 tyrosine 3-monooxygenase/tryptophan 5-monooxygenase activation protein
11260	926441	2e-10	0	1	0.5	AGAP005386-PA
11262	926443	4e-32	0	1	0.5	AGAP006421-PA
11269	926450	2e-10	0	1	0.5	AGAP003325-PA ; K03948 NADH dehydrogenase (ubiquinone) 1 alpha subcomplex 4 [EC:1.6.5.3 1.6.99.3]
11272	926453	2e-12	0	1	0.5	cytochrome c oxidase subunit I ; K02256 cytochrome c oxidase subunit I [EC:1.9.3.1]
11290	926471	2e-20	0	1	0.5	AGAP006421-PA
11307	926488	4e-07	0	1	0.5	cytochrome c oxidase subunit I ; K02256 cytochrome c oxidase subunit I [EC:1.9.3.1]
11320	926501	2e-29	0	1	0.5	14-3-3 protein ; K06630 tyrosine 3-monooxygenase/tryptophan 5-monooxygenase activation protein
11322	926503	7e-18	0	1	0.5	AGAP010957-PA ; K02183 calmodulin
11323	926504	2e-33	0	1	0.5	AGAP010957-PA ; K02183 calmodulin
11330	926511	4e-34	0	1	0.5	calmodulin ; K02183 calmodulin
11334	926515	1e-13	0	1	0.5	cytochrome c oxidase subunit I ; K02256 cytochrome c oxidase subunit I [EC:1.9.3.1]
11340	926521	2e-10	0	1	0.5	cytochrome c oxidase subunit I ; K02256 cytochrome c oxidase subunit I [EC:1.9.3.1]
11355	926536	3e-34	0	1	0.5	14-3-3 protein ; K06630 tyrosine 3-monooxygenase/tryptophan 5-monooxygenase activation protein
11363	926544	5e-08	0	1	0.5	cytochrome c oxidase subunit I ; K02256 cytochrome c oxidase subunit I [EC:1.9.3.1]
11364	926545	1e-20	0	1	0.5	cytochrome c oxidase subunit I ; K02256 cytochrome c oxidase subunit I [EC:1.9.3.1]
11396	926577	3e-11	0	1	0.5	cytochrome c oxidase subunit I ; K02256 cytochrome c oxidase subunit I [EC:1.9.3.1]
11412	926593	2e-38	0	1	0.5	14-3-3 protein ; K06630 tyrosine 3-monooxygenase/tryptophan 5-monooxygenase activation protein
11425	926606	5e-07	0	1	0.5	AGAP005386-PA
11428	926609	9e-16	0	1	0.5	cytochrome c oxidase subunit I ; K02256 cytochrome c oxidase subunit I [EC:1.9.3.1]
11438	926619	2e-10	0	1	0.5	AGAP005386-PA
11442	926623	2e-31	0	1	0.5	calmodulin ; K02183 calmodulin
11445	926626	4e-35	0	1	0.5	14-3-3 protein ; K06630 tyrosine 3-monooxygenase/tryptophan 5-monooxygenase activation protein
11452	926633	4e-37	0	1	0.5	AGAP006421-PA
11470	926651	1e-21	0	1	0.5	cytochrome c oxidase subunit I ; K02256 cytochrome c oxidase subunit I [EC:1.9.3.1]
11472	926653	3e-25	0	1	0.5	14-3-3 protein ; K06630 tyrosine 3-monooxygenase/tryptophan 5-monooxygenase activation protein
11490	926671	1e-06	0	1	0.5	AGAP005386-PA
11498	926679	2e-39	0	1	0.5	14-3-3 protein ; K06630 tyrosine 3-monooxygenase/tryptophan 5-monooxygenase activation protein
11500	926681	2e-30	0	1	0.5	calmodulin ; K02183 calmodulin
11502	926683	3e-20	0	1	0.5	cytochrome c oxidase subunit I ; K02256 cytochrome c oxidase subunit I [EC:1.9.3.1]
11507	926688	6e-24	0	1	0.5	cytochrome c oxidase subunit I ; K02256 cytochrome c oxidase subunit I [EC:1.9.3.1]
11521	926702	4e-13	0	1	0.5	14-3-3-like protein 2
11532	926713	7e-26	0	1	0.5	AGAP010957-PA ; K02183 calmodulin
11540	926721	2e-20	0	1	0.5	cytochrome c oxidase subunit I ; K02256 cytochrome c oxidase subunit I [EC:1.9.3.1]
11542	926723	4e-08	0	1	0.5	AGAP002847-PA
11547	926728	1e-32	0	1	0.5	14-3-3 protein ; K06630 tyrosine 3-monooxygenase/tryptophan 5-monooxygenase activation protein
11554	926735	2e-28	0	1	0.5	14-3-3 protein ; K06630 tyrosine 3-monooxygenase/tryptophan 5-monooxygenase activation protein
11558	926739	6e-23	0	1	0.5	cytochrome c oxidase subunit I ; K02256 cytochrome c oxidase subunit I [EC:1.9.3.1]
11582	926763	8e-09	0	1	0.5	AGAP005386-PA
11584	926765	2e-20	0	1	0.5	cytochrome c oxidase subunit I ; K02256 cytochrome c oxidase subunit I [EC:1.9.3.1]
11594	926775	3e-33	0	1	0.5	14-3-3zeta; CG17870 gene product from transcript CG17870-RB; K06630 tyrosine 3-monooxygenase/tryptophan 5-monooxygenase activation protein
11598	926779	1e-07	0	1	0.5	14-3-3 protein ; K06630 tyrosine 3-monooxygenase/tryptophan 5-monooxygenase activation protein
11599	926780	6e-06	0	1	0.5	AGAP005386-PA
11600	926781	7e-40	0	1	0.5	14-3-3 protein ; K06630 tyrosine 3-monooxygenase/tryptophan 5-monooxygenase activation protein
11604	926785	2e-10	0	1	0.5	AGAP003325-PA ; K03948 NADH dehydrogenase (ubiquinone) 1 alpha subcomplex 4 [EC:1.6.5.3 1.6.99.3]
11605	926786	2e-22	0	1	0.5	cytochrome c oxidase subunit I ; K02256 cytochrome c oxidase subunit I [EC:1.9.3.1]
11619	926800	1e-13	0	1	0.5	cytochrome c oxidase subunit I ; K02256 cytochrome c oxidase subunit I [EC:1.9.3.1]
11620	926801	2e-35	0	1	0.5	AGAP010957-PA ; K02183 calmodulin
11633	926814	3e-21	0	1	0.5	14-3-3 protein ; K06630 tyrosine 3-monooxygenase/tryptophan 5-monooxygenase activation protein
11645	926826	7e-30	0	1	0.5	14-3-3 protein ; K06630 tyrosine 3-monooxygenase/tryptophan 5-monooxygenase activation protein
11646	926827	1e-13	0	1	0.5	cytochrome c oxidase subunit I ; K02256 cytochrome c oxidase subunit I [EC:1.9.3.1]
11647	926828	4e-26	0	1	0.5	cytochrome c oxidase subunit I ; K02256 cytochrome c oxidase subunit I [EC:1.9.3.1]
11652	926833	1e-11	0	1	0.5	AGAP007966-PA ; K02136 F-type H+-transporting ATPase subunit gamma [EC:3.6.3.14]
11660	926841	3e-32	0	1	0.5	AGAP004765-PA
11663	926844	9e-24	0	1	0.5	cytochrome c oxidase subunit I ; K02256 cytochrome c oxidase subunit I [EC:1.9.3.1]
11667	926848	2e-25	0	1	0.5	40S ribosomal protein S23 ; K02973 small subunit ribosomal protein S23e
11678	926859	1e-13	0	1	0.5	cytochrome c oxidase subunit I ; K02256 cytochrome c oxidase subunit I [EC:1.9.3.1]
11683	926864	1e-13	0	1	0.5	cytochrome c oxidase subunit I ; K02256 cytochrome c oxidase subunit I [EC:1.9.3.1]
11704	926885	3e-30	0	1	0.5	AGAP010957-PA ; K02183 calmodulin
11707	926888	6e-13	0	1	0.5	cytochrome c oxidase subunit I ; K02256 cytochrome c oxidase subunit I [EC:1.9.3.1]
11719	926900	2e-22	0	1	0.5	AGAP002557-PA
11722	926903	4e-08	0	1	0.5	14-3-3 protein ; K06630 tyrosine 3-monooxygenase/tryptophan 5-monooxygenase activation protein
11734	926915	1e-25	0	1	0.5	cytochrome c oxidase subunit I ; K02256 cytochrome c oxidase subunit I [EC:1.9.3.1]
11738	926919	6e-37	0	1	0.5	14-3-3 protein ; K06630 tyrosine 3-monooxygenase/tryptophan 5-monooxygenase activation protein
11743	926924	4e-29	0	1	0.5	14-3-3 protein ; K06630 tyrosine 3-monooxygenase/tryptophan 5-monooxygenase activation protein
11747	926928	1e-20	0	1	0.5	cytochrome c oxidase subunit I ; K02256 cytochrome c oxidase subunit I [EC:1.9.3.1]
11752	926933	5e-24	0	1	0.5	cytochrome c oxidase subunit I ; K02256 cytochrome c oxidase subunit I [EC:1.9.3.1]
11760	926941	6e-39	0	1	0.5	14-3-3 protein ; K06630 tyrosine 3-monooxygenase/tryptophan 5-monooxygenase activation protein
11763	926944	2e-31	7	15	0.5	AGAP007557-PA
11766	926947	2e-22	0	1	0.5	AGAP007643-PC ; K06630 tyrosine 3-monooxygenase/tryptophan 5-monooxygenase activation protein
11783	926964	1e-10	0	1	0.5	14-3-3-like protein 2
11787	926968	3e-09	0	1	0.5	AGAP005386-PA
11788	926969	8e-31	0	1	0.5	AGAP010957-PA ; K02183 calmodulin
11792	926973	4e-21	0	1	0.5	cytochrome c oxidase subunit I ; K02256 cytochrome c oxidase subunit I [EC:1.9.3.1]
11794	926975	2e-25	0	1	0.5	14-3-3 protein ; K06630 tyrosine 3-monooxygenase/tryptophan 5-monooxygenase activation protein
11795	926976	6e-23	0	1	0.5	cytochrome c oxidase subunit I ; K02256 cytochrome c oxidase subunit I [EC:1.9.3.1]
11808	926989	3e-11	0	1	0.5	cytochrome c oxidase subunit I ; K02256 cytochrome c oxidase subunit I [EC:1.9.3.1]
11811	926992	1e-28	0	1	0.5	cytochrome c oxidase subunit I ; K02256 cytochrome c oxidase subunit I [EC:1.9.3.1]
11814	926995	5e-06	0	1	0.5	cytochrome c oxidase subunit I ; K02256 cytochrome c oxidase subunit I [EC:1.9.3.1]
11824	927005	3e-13	0	1	0.5	14-3-3-like protein 2
11827	927008	3e-09	0	1	0.5	AGAP003325-PA ; K03948 NADH dehydrogenase (ubiquinone) 1 alpha subcomplex 4 [EC:1.6.5.3 1.6.99.3]
11839	927020	4e-17	0	1	0.5	AGAP002557-PA
11840	927021	4e-18	0	1	0.5	cytochrome c oxidase subunit I ; K02256 cytochrome c oxidase subunit I [EC:1.9.3.1]
11857	927038	2e-38	0	1	0.5	AGAP007643-PC ; K06630 tyrosine 3-monooxygenase/tryptophan 5-monooxygenase activation protein
11859	927040	2e-10	0	1	0.5	AGAP003325-PA ; K03948 NADH dehydrogenase (ubiquinone) 1 alpha subcomplex 4 [EC:1.6.5.3 1.6.99.3]
11860	927041	1e-20	0	1	0.5	cytochrome c oxidase subunit I ; K02256 cytochrome c oxidase subunit I [EC:1.9.3.1]
11881	927062	3e-25	0	1	0.5	cytochrome c oxidase subunit I ; K02256 cytochrome c oxidase subunit I [EC:1.9.3.1]
11884	927065	1e-23	0	1	0.5	14-3-3 protein ; K06630 tyrosine 3-monooxygenase/tryptophan 5-monooxygenase activation protein
11885	927066	4e-27	0	1	0.5	AGAP007643-PC ; K06630 tyrosine 3-monooxygenase/tryptophan 5-monooxygenase activation protein
11889	927070	9e-22	0	1	0.5	AGAP010957-PA ; K02183 calmodulin
11901	927082	5e-18	0	1	0.5	cytochrome c oxidase subunit I ; K02256 cytochrome c oxidase subunit I [EC:1.9.3.1]
11907	927088	4e-26	0	1	0.5	cytochrome c oxidase subunit I ; K02256 cytochrome c oxidase subunit I [EC:1.9.3.1]
11919	927100	6e-36	0	1	0.5	14-3-3 protein ; K06630 tyrosine 3-monooxygenase/tryptophan 5-monooxygenase activation protein
11922	927103	6e-25	0	1	0.5	AGAP010957-PA ; K02183 calmodulin
11923	927104	2e-10	0	1	0.5	AGAP003325-PA ; K03948 NADH dehydrogenase (ubiquinone) 1 alpha subcomplex 4 [EC:1.6.5.3 1.6.99.3]
11926	927107	5e-17	0	1	0.5	14-3-3 protein ; K06630 tyrosine 3-monooxygenase/tryptophan 5-monooxygenase activation protein
11937	927118	8e-09	0	1	0.5	AGAP005386-PA
11952	927133	1e-06	0	1	0.5	AGAP005386-PA
11954	927135	7e-32	0	1	0.5	14-3-3 protein ; K06630 tyrosine 3-monooxygenase/tryptophan 5-monooxygenase activation protein
11957	927138	2e-10	0	1	0.5	AGAP005386-PA
11960	927141	8e-28	0	1	0.5	cytochrome c oxidase subunit I ; K02256 cytochrome c oxidase subunit I [EC:1.9.3.1]
11961	927142	9e-14	0	1	0.5	cytochrome c oxidase subunit I ; K02256 cytochrome c oxidase subunit I [EC:1.9.3.1]
11963	927144	2e-28	0	1	0.5	14-3-3 protein ; K06630 tyrosine 3-monooxygenase/tryptophan 5-monooxygenase activation protein
11975	927156	3e-27	0	1	0.5	cytochrome c oxidase subunit I ; K02256 cytochrome c oxidase subunit I [EC:1.9.3.1]
11978	927159	2e-10	0	1	0.5	AGAP005386-PA
11980	927161	6e-23	0	1	0.5	cytochrome c oxidase subunit I ; K02256 cytochrome c oxidase subunit I [EC:1.9.3.1]
11981	927162	9e-24	0	1	0.5	cytochrome c oxidase subunit I ; K02256 cytochrome c oxidase subunit I [EC:1.9.3.1]
11982	927163	6e-23	0	1	0.5	cytochrome c oxidase subunit I ; K02256 cytochrome c oxidase subunit I [EC:1.9.3.1]
11984	927165	3e-29	0	1	0.5	14-3-3 protein ; K06630 tyrosine 3-monooxygenase/tryptophan 5-monooxygenase activation protein
11990	927171	8e-28	0	1	0.5	cytochrome c oxidase subunit I ; K02256 cytochrome c oxidase subunit I [EC:1.9.3.1]
11991	927172	2e-23	0	1	0.5	cytochrome c oxidase subunit I ; K02256 cytochrome c oxidase subunit I [EC:1.9.3.1]
11993	927174	4e-18	0	1	0.5	cytochrome c oxidase subunit I ; K02256 cytochrome c oxidase subunit I [EC:1.9.3.1]
11999	927180	7e-40	0	1	0.5	14-3-3 protein ; K06630 tyrosine 3-monooxygenase/tryptophan 5-monooxygenase activation protein
12002	927183	8e-25	0	1	0.5	cytochrome c oxidase subunit I ; K02256 cytochrome c oxidase subunit I [EC:1.9.3.1]
12015	927196	8e-30	0	1	0.5	Ywhaz; tyrosine 3-monooxygenase/tryptophan 5-monooxygenase activation protein, zeta polypeptide; K06630 tyrosine 3-monooxygenase/tryptophan 5-monooxygenase activation protein
12020	927201	9e-14	0	1	0.5	cytochrome c oxidase subunit I ; K02256 cytochrome c oxidase subunit I [EC:1.9.3.1]
12022	927203	1e-13	0	1	0.5	cytochrome c oxidase subunit I ; K02256 cytochrome c oxidase subunit I [EC:1.9.3.1]
12029	927210	2e-11	0	1	0.5	calmodulin ; K02183 calmodulin
12045	927226	1e-36	0	1	0.5	14-3-3 protein ; K06630 tyrosine 3-monooxygenase/tryptophan 5-monooxygenase activation protein
12046	927227	2e-10	0	1	0.5	AGAP005386-PA
12051	927232	2e-14	0	1	0.5	cytochrome c oxidase subunit I ; K02256 cytochrome c oxidase subunit I [EC:1.9.3.1]
12056	927237	4e-19	0	1	0.5	cytochrome c oxidase subunit I ; K02256 cytochrome c oxidase subunit I [EC:1.9.3.1]
12072	927253	6e-13	0	1	0.5	14-3-3 protein ; K06630 tyrosine 3-monooxygenase/tryptophan 5-monooxygenase activation protein
12074	927255	3e-09	0	1	0.5	AGAP003325-PA ; K03948 NADH dehydrogenase (ubiquinone) 1 alpha subcomplex 4 [EC:1.6.5.3 1.6.99.3]
12077	927258	5e-36	0	1	0.5	AGAP006421-PA
12085	927266	1e-21	0	1	0.5	14-3-3 protein ; K06630 tyrosine 3-monooxygenase/tryptophan 5-monooxygenase activation protein
12092	927273	3e-17	0	1	0.5	cytochrome c oxidase subunit I ; K02256 cytochrome c oxidase subunit I [EC:1.9.3.1]
12101	927282	3e-35	0	1	0.5	14-3-3 protein ; K06630 tyrosine 3-monooxygenase/tryptophan 5-monooxygenase activation protein
12104	927285	2e-10	0	1	0.5	AGAP003325-PA ; K03948 NADH dehydrogenase (ubiquinone) 1 alpha subcomplex 4 [EC:1.6.5.3 1.6.99.3]
12110	927291	4e-38	0	1	0.5	14-3-3 protein ; K06630 tyrosine 3-monooxygenase/tryptophan 5-monooxygenase activation protein
12114	927295	1e-12	0	1	0.5	cytochrome c oxidase subunit I ; K02256 cytochrome c oxidase subunit I [EC:1.9.3.1]
12115	927296	1e-28	0	1	0.5	cytochrome c oxidase subunit I ; K02256 cytochrome c oxidase subunit I [EC:1.9.3.1]
12118	927299	6e-26	0	1	0.5	14-3-3 protein ; K06630 tyrosine 3-monooxygenase/tryptophan 5-monooxygenase activation protein
12119	927300	5e-12	0	1	0.5	cytochrome c oxidase subunit I ; K02256 cytochrome c oxidase subunit I [EC:1.9.3.1]
12120	927301	4e-38	0	1	0.5	AGAP007643-PC ; K06630 tyrosine 3-monooxygenase/tryptophan 5-monooxygenase activation protein
12121	927302	1e-36	0	1	0.5	14-3-3 protein ; K06630 tyrosine 3-monooxygenase/tryptophan 5-monooxygenase activation protein
12127	927308	5e-35	0	1	0.5	14-3-3 protein ; K06630 tyrosine 3-monooxygenase/tryptophan 5-monooxygenase activation protein
12128	927309	2e-43	0	1	0.5	14-3-3 protein ; K06630 tyrosine 3-monooxygenase/tryptophan 5-monooxygenase activation protein
12129	927310	4e-30	0	1	0.5	14-3-3 protein ; K06630 tyrosine 3-monooxygenase/tryptophan 5-monooxygenase activation protein
12138	927319	2e-10	0	1	0.5	AGAP003325-PA ; K03948 NADH dehydrogenase (ubiquinone) 1 alpha subcomplex 4 [EC:1.6.5.3 1.6.99.3]
12153	927334	2e-09	0	1	0.5	AGAP007643-PC ; K06630 tyrosine 3-monooxygenase/tryptophan 5-monooxygenase activation protein
12159	927340	9e-24	0	1	0.5	cytochrome c oxidase subunit I ; K02256 cytochrome c oxidase subunit I [EC:1.9.3.1]
12161	927342	5e-15	0	1	0.5	cytochrome c oxidase subunit I ; K02256 cytochrome c oxidase subunit I [EC:1.9.3.1]
12162	927343	3e-36	0	1	0.5	AGAP007643-PC ; K06630 tyrosine 3-monooxygenase/tryptophan 5-monooxygenase activation protein
12163	927344	2e-10	0	1	0.5	AGAP003325-PA ; K03948 NADH dehydrogenase (ubiquinone) 1 alpha subcomplex 4 [EC:1.6.5.3 1.6.99.3]
12167	927348	1e-20	0	1	0.5	cytochrome c oxidase subunit I ; K02256 cytochrome c oxidase subunit I [EC:1.9.3.1]
12173	927354	1e-11	0	1	0.5	AGAP007966-PA ; K02136 F-type H+-transporting ATPase subunit gamma [EC:3.6.3.14]
12177	927358	2e-40	0	1	0.5	14-3-3 protein ; K06630 tyrosine 3-monooxygenase/tryptophan 5-monooxygenase activation protein
12180	927361	2e-25	0	1	0.5	cytochrome c oxidase subunit I ; K02256 cytochrome c oxidase subunit I [EC:1.9.3.1]
12185	927366	2e-10	0	1	0.5	AGAP005386-PA
12186	927367	3e-09	0	1	0.5	AGAP003325-PA ; K03948 NADH dehydrogenase (ubiquinone) 1 alpha subcomplex 4 [EC:1.6.5.3 1.6.99.3]
12188	927369	5e-22	0	1	0.5	cytochrome c oxidase subunit I ; K02256 cytochrome c oxidase subunit I [EC:1.9.3.1]
12196	927377	1e-13	0	1	0.5	cytochrome c oxidase subunit I ; K02256 cytochrome c oxidase subunit I [EC:1.9.3.1]
12207	927388	3e-34	0	1	0.5	14-3-3 protein ; K06630 tyrosine 3-monooxygenase/tryptophan 5-monooxygenase activation protein
12210	927391	9e-14	0	1	0.5	cytochrome c oxidase subunit I ; K02256 cytochrome c oxidase subunit I [EC:1.9.3.1]
12213	927394	1e-28	0	1	0.5	cytochrome c oxidase subunit I ; K02256 cytochrome c oxidase subunit I [EC:1.9.3.1]
12215	927396	6e-17	0	1	0.5	cytochrome c oxidase subunit I ; K02256 cytochrome c oxidase subunit I [EC:1.9.3.1]
12217	927398	4e-13	0	1	0.5	cytochrome c oxidase subunit I ; K02256 cytochrome c oxidase subunit I [EC:1.9.3.1]
12219	927400	7e-40	0	1	0.5	14-3-3 protein ; K06630 tyrosine 3-monooxygenase/tryptophan 5-monooxygenase activation protein
12220	927401	1e-19	0	1	0.5	cytochrome c oxidase subunit I ; K02256 cytochrome c oxidase subunit I [EC:1.9.3.1]
12223	927404	4e-14	0	1	0.5	14-3-3-like protein 2
12227	927408	8e-16	1	3	0.5	40S ribosomal protein S23 ; K02973 small subunit ribosomal protein S23e
12229	927410	2e-21	0	1	0.5	cytochrome c oxidase subunit I ; K02256 cytochrome c oxidase subunit I [EC:1.9.3.1]
12231	927412	6e-23	0	1	0.5	cytochrome c oxidase subunit I ; K02256 cytochrome c oxidase subunit I [EC:1.9.3.1]
12237	927418	9e-24	0	1	0.5	cytochrome c oxidase subunit I ; K02256 cytochrome c oxidase subunit I [EC:1.9.3.1]
12245	927426	5e-08	0	1	0.5	cytochrome c oxidase subunit I ; K02256 cytochrome c oxidase subunit I [EC:1.9.3.1]
12246	927427	6e-12	0	1	0.5	AGAP006421-PA
12247	927428	2e-15	0	1	0.5	cytochrome c oxidase subunit I
12251	927432	7e-37	0	1	0.5	14-3-3 protein ; K06630 tyrosine 3-monooxygenase/tryptophan 5-monooxygenase activation protein
12255	927436	1e-35	0	1	0.5	14-3-3 protein ; K06630 tyrosine 3-monooxygenase/tryptophan 5-monooxygenase activation protein
12256	927437	3e-38	0	1	0.5	14-3-3 protein ; K06630 tyrosine 3-monooxygenase/tryptophan 5-monooxygenase activation protein
12257	927438	5e-37	0	1	0.5	14-3-3 protein ; K06630 tyrosine 3-monooxygenase/tryptophan 5-monooxygenase activation protein
12260	927441	1e-16	0	1	0.5	14-3-3 protein ; K06630 tyrosine 3-monooxygenase/tryptophan 5-monooxygenase activation protein
12261	927442	2e-26	0	1	0.5	AGAP006421-PA
12263	927444	3e-06	0	1	0.5	14-3-3-like protein 2
12267	927448	7e-40	0	1	0.5	14-3-3 protein ; K06630 tyrosine 3-monooxygenase/tryptophan 5-monooxygenase activation protein
12269	927450	3e-39	0	1	0.5	14-3-3 protein ; K06630 tyrosine 3-monooxygenase/tryptophan 5-monooxygenase activation protein
12271	927452	4e-24	0	1	0.5	AGAP002557-PA
12275	927456	3e-09	0	1	0.5	AGAP005386-PA
12278	927459	6e-28	0	1	0.5	14-3-3 protein ; K06630 tyrosine 3-monooxygenase/tryptophan 5-monooxygenase activation protein
12279	927460	4e-07	0	1	0.5	cytochrome c oxidase subunit I ; K02256 cytochrome c oxidase subunit I [EC:1.9.3.1]
12282	927463	2e-28	0	1	0.5	ywhab1; tyrosine 3-monooxygenase/tryptophan 5-monooxygenase activation protein, beta polypeptide 1 ; K06630 tyrosine 3-monooxygenase/tryptophan 5-monooxygenase activation protein
12283	927464	5e-23	0	1	0.5	cytochrome c oxidase subunit I ; K02256 cytochrome c oxidase subunit I [EC:1.9.3.1]
12287	927468	2e-07	0	1	0.5	AGAP002847-PA
12310	927491	3e-09	0	1	0.5	AGAP003325-PA ; K03948 NADH dehydrogenase (ubiquinone) 1 alpha subcomplex 4 [EC:1.6.5.3 1.6.99.3]
12311	927492	1e-29	0	1	0.5	14-3-3 protein ; K06630 tyrosine 3-monooxygenase/tryptophan 5-monooxygenase activation protein
12312	927493	2e-17	0	1	0.5	cytochrome c oxidase subunit I ; K02256 cytochrome c oxidase subunit I [EC:1.9.3.1]
12315	927496	1e-28	0	1	0.5	cytochrome c oxidase subunit I ; K02256 cytochrome c oxidase subunit I [EC:1.9.3.1]
12316	927497	1e-32	0	1	0.5	14-3-3 protein ; K06630 tyrosine 3-monooxygenase/tryptophan 5-monooxygenase activation protein
12318	927499	3e-35	0	1	0.5	14-3-3 protein ; K06630 tyrosine 3-monooxygenase/tryptophan 5-monooxygenase activation protein
12323	927504	1e-17	0	1	0.5	cytochrome c oxidase subunit I ; K02256 cytochrome c oxidase subunit I [EC:1.9.3.1]
12326	927507	1e-21	0	1	0.5	14-3-3 protein ; K06630 tyrosine 3-monooxygenase/tryptophan 5-monooxygenase activation protein
12330	927511	2e-23	0	1	0.5	cytochrome c oxidase subunit I ; K02256 cytochrome c oxidase subunit I [EC:1.9.3.1]
12338	927519	1e-19	0	1	0.5	cytochrome c oxidase subunit I ; K02256 cytochrome c oxidase subunit I [EC:1.9.3.1]
12344	927525	1e-07	0	1	0.5	AGAP005386-PA
12349	927530	1e-14	0	1	0.5	14-3-3 protein ; K06630 tyrosine 3-monooxygenase/tryptophan 5-monooxygenase activation protein
12352	927533	1e-15	0	1	0.5	cytochrome c oxidase subunit I ; K02256 cytochrome c oxidase subunit I [EC:1.9.3.1]
12356	927537	4e-26	0	1	0.5	cytochrome c oxidase subunit I ; K02256 cytochrome c oxidase subunit I [EC:1.9.3.1]
12359	927540	6e-27	0	1	0.5	cytochrome c oxidase subunit I ; K02256 cytochrome c oxidase subunit I [EC:1.9.3.1]
12361	927542	4e-36	0	1	0.5	AGAP006421-PA
12367	927548	1e-36	0	1	0.5	14-3-3 protein ; K06630 tyrosine 3-monooxygenase/tryptophan 5-monooxygenase activation protein
12375	927556	2e-10	0	1	0.5	AGAP005386-PA
12377	927558	8e-28	0	1	0.5	cytochrome c oxidase subunit I ; K02256 cytochrome c oxidase subunit I [EC:1.9.3.1]
12379	927560	2e-21	0	1	0.5	40S ribosomal protein S23 ; K02973 small subunit ribosomal protein S23e
12382	927563	5e-41	0	1	0.5	14-3-3 protein ; K06630 tyrosine 3-monooxygenase/tryptophan 5-monooxygenase activation protein
12384	927565	1e-25	0	1	0.5	AGAP002557-PA
12391	927572	4e-20	0	1	0.5	cytochrome c oxidase subunit I ; K02256 cytochrome c oxidase subunit I [EC:1.9.3.1]
12393	927574	2e-25	0	1	0.5	14-3-3 protein ; K06630 tyrosine 3-monooxygenase/tryptophan 5-monooxygenase activation protein
12404	927585	6e-23	0	1	0.5	cytochrome c oxidase subunit I ; K02256 cytochrome c oxidase subunit I [EC:1.9.3.1]
12408	927589	2e-37	0	1	0.5	14-3-3 protein ; K06630 tyrosine 3-monooxygenase/tryptophan 5-monooxygenase activation protein
12412	927593	1e-41	0	1	0.5	14-3-3 protein ; K06630 tyrosine 3-monooxygenase/tryptophan 5-monooxygenase activation protein
12415	927596	4e-19	0	1	0.5	14-3-3 protein ; K06630 tyrosine 3-monooxygenase/tryptophan 5-monooxygenase activation protein
12417	927598	6e-06	0	1	0.5	AGAP005386-PA
12418	927599	2e-21	0	1	0.5	cytochrome c oxidase subunit I ; K02256 cytochrome c oxidase subunit I [EC:1.9.3.1]
12423	927604	8e-28	1	3	0.5	cytochrome c oxidase subunit I ; K02256 cytochrome c oxidase subunit I [EC:1.9.3.1]
12426	927607	2e-10	0	1	0.5	AGAP005386-PA
12428	927609	6e-24	0	1	0.5	cytochrome c oxidase subunit I ; K02256 cytochrome c oxidase subunit I [EC:1.9.3.1]
12431	927612	2e-36	0	1	0.5	14-3-3 protein ; K06630 tyrosine 3-monooxygenase/tryptophan 5-monooxygenase activation protein
12432	927613	5e-12	0	1	0.5	cytochrome c oxidase subunit I ; K02256 cytochrome c oxidase subunit I [EC:1.9.3.1]
12437	927618	7e-25	0	1	0.5	cytochrome c oxidase subunit I ; K02256 cytochrome c oxidase subunit I [EC:1.9.3.1]
12438	927619	2e-18	0	1	0.5	14-3-3 protein ; K06630 tyrosine 3-monooxygenase/tryptophan 5-monooxygenase activation protein
12441	927622	2e-10	0	1	0.5	AGAP003325-PA ; K03948 NADH dehydrogenase (ubiquinone) 1 alpha subcomplex 4 [EC:1.6.5.3 1.6.99.3]
12442	927623	3e-23	0	1	0.5	cytochrome c oxidase subunit I ; K02256 cytochrome c oxidase subunit I [EC:1.9.3.1]
12461	927642	2e-13	0	1	0.5	cytochrome c oxidase subunit I ; K02256 cytochrome c oxidase subunit I [EC:1.9.3.1]
12464	927645	3e-09	0	1	0.5	AGAP005386-PA
12469	927650	9e-38	0	1	0.5	14-3-3 protein ; K06630 tyrosine 3-monooxygenase/tryptophan 5-monooxygenase activation protein
12470	927651	2e-17	0	1	0.5	14-3-3 protein ; K06630 tyrosine 3-monooxygenase/tryptophan 5-monooxygenase activation protein
12473	927654	8e-28	0	1	0.5	cytochrome c oxidase subunit I ; K02256 cytochrome c oxidase subunit I [EC:1.9.3.1]
12475	927656	7e-27	0	1	0.5	cytochrome c oxidase subunit I ; K02256 cytochrome c oxidase subunit I [EC:1.9.3.1]
12476	927657	5e-36	0	1	0.5	14-3-3 protein ; K06630 tyrosine 3-monooxygenase/tryptophan 5-monooxygenase activation protein
12483	927664	1e-10	0	1	0.5	AGAP003325-PA ; K03948 NADH dehydrogenase (ubiquinone) 1 alpha subcomplex 4 [EC:1.6.5.3 1.6.99.3]
12486	927667	1e-11	0	1	0.5	AGAP007966-PA ; K02136 F-type H+-transporting ATPase subunit gamma [EC:3.6.3.14]
12492	927673	2e-16	0	1	0.5	cytochrome c oxidase subunit I ; K02256 cytochrome c oxidase subunit I [EC:1.9.3.1]
12493	927674	2e-16	0	1	0.5	cytochrome c oxidase subunit I
12499	927680	5e-22	0	1	0.5	cytochrome c oxidase subunit I ; K02256 cytochrome c oxidase subunit I [EC:1.9.3.1]
12506	927687	1e-28	0	1	0.5	cytochrome c oxidase subunit I ; K02256 cytochrome c oxidase subunit I [EC:1.9.3.1]
12507	927688	2e-10	0	1	0.5	AGAP005386-PA
12510	927691	9e-14	0	1	0.5	cytochrome c oxidase subunit I ; K02256 cytochrome c oxidase subunit I [EC:1.9.3.1]
12512	927693	2e-25	0	1	0.5	14-3-3 protein ; K06630 tyrosine 3-monooxygenase/tryptophan 5-monooxygenase activation protein
12513	927694	2e-23	0	1	0.5	cytochrome c oxidase subunit I ; K02256 cytochrome c oxidase subunit I [EC:1.9.3.1]
12515	927696	2e-21	0	1	0.5	14-3-3 protein ; K06630 tyrosine 3-monooxygenase/tryptophan 5-monooxygenase activation protein
12517	927698	3e-25	0	1	0.5	cytochrome c oxidase subunit I ; K02256 cytochrome c oxidase subunit I [EC:1.9.3.1]
12522	927703	1e-13	0	1	0.5	cytochrome c oxidase subunit I ; K02256 cytochrome c oxidase subunit I [EC:1.9.3.1]
12528	927709	2e-17	0	1	0.5	calmodulin ; K02183 calmodulin
12530	927711	4e-13	0	1	0.5	cytochrome c oxidase subunit I ; K02256 cytochrome c oxidase subunit I [EC:1.9.3.1]
12532	927713	6e-23	0	1	0.5	cytochrome c oxidase subunit I ; K02256 cytochrome c oxidase subunit I [EC:1.9.3.1]
12540	927721	5e-38	0	1	0.5	14-3-3 protein ; K06630 tyrosine 3-monooxygenase/tryptophan 5-monooxygenase activation protein
12541	927722	7e-25	0	1	0.5	cytochrome c oxidase subunit I ; K02256 cytochrome c oxidase subunit I [EC:1.9.3.1]
12544	927725	2e-08	0	1	0.5	cytochrome c oxidase subunit I ; K02256 cytochrome c oxidase subunit I [EC:1.9.3.1]
12545	927726	3e-09	0	1	0.5	AGAP003325-PA ; K03948 NADH dehydrogenase (ubiquinone) 1 alpha subcomplex 4 [EC:1.6.5.3 1.6.99.3]
12549	927730	7e-25	0	1	0.5	cytochrome c oxidase subunit I ; K02256 cytochrome c oxidase subunit I [EC:1.9.3.1]
12557	927738	9e-24	0	1	0.5	cytochrome c oxidase subunit I ; K02256 cytochrome c oxidase subunit I [EC:1.9.3.1]
12558	927739	2e-31	0	1	0.5	14-3-3 protein ; K06630 tyrosine 3-monooxygenase/tryptophan 5-monooxygenase activation protein
12572	927753	4e-28	0	1	0.5	14-3-3 protein ; K06630 tyrosine 3-monooxygenase/tryptophan 5-monooxygenase activation protein
12573	927754	8e-28	0	1	0.5	cytochrome c oxidase subunit I ; K02256 cytochrome c oxidase subunit I [EC:1.9.3.1]
12574	927755	1e-11	0	1	0.5	AGAP007966-PA ; K02136 F-type H+-transporting ATPase subunit gamma [EC:3.6.3.14]
12575	927756	4e-08	0	1	0.5	AGAP005386-PA
12577	927758	7e-27	0	1	0.5	cytochrome c oxidase subunit I ; K02256 cytochrome c oxidase subunit I [EC:1.9.3.1]
12579	927760	1e-14	0	1	0.5	cytochrome c oxidase subunit I ; K02256 cytochrome c oxidase subunit I [EC:1.9.3.1]
12580	927761	6e-15	0	1	0.5	cytochrome c oxidase subunit I ; K02256 cytochrome c oxidase subunit I [EC:1.9.3.1]
12581	927762	3e-07	0	1	0.5	cytochrome c oxidase subunit I ; K02256 cytochrome c oxidase subunit I [EC:1.9.3.1]
12589	927770	3e-09	0	1	0.5	AGAP005386-PA
12591	927772	2e-10	0	1	0.5	AGAP003325-PA ; K03948 NADH dehydrogenase (ubiquinone) 1 alpha subcomplex 4 [EC:1.6.5.3 1.6.99.3]
12595	927776	1e-17	0	1	0.5	14-3-3 protein ; K06630 tyrosine 3-monooxygenase/tryptophan 5-monooxygenase activation protein
12608	927789	2e-19	0	1	0.5	14-3-3 protein ; K06630 tyrosine 3-monooxygenase/tryptophan 5-monooxygenase activation protein
12611	927792	6e-37	0	1	0.5	14-3-3 protein ; K06630 tyrosine 3-monooxygenase/tryptophan 5-monooxygenase activation protein
12621	927802	2e-08	0	1	0.5	AGAP007966-PA ; K02136 F-type H+-transporting ATPase subunit gamma [EC:3.6.3.14]
12630	927811	1e-24	0	1	0.5	AGAP006421-PA
12639	927820	1e-25	0	1	0.5	cytochrome c oxidase subunit I ; K02256 cytochrome c oxidase subunit I [EC:1.9.3.1]
12640	927821	9e-35	0	1	0.5	14-3-3 protein ; K06630 tyrosine 3-monooxygenase/tryptophan 5-monooxygenase activation protein
12641	927822	8e-23	0	1	0.5	cytochrome c oxidase subunit I ; K02256 cytochrome c oxidase subunit I [EC:1.9.3.1]
12643	927824	2e-27	0	1	0.5	14-3-3 protein ; K06630 tyrosine 3-monooxygenase/tryptophan 5-monooxygenase activation protein
12647	927828	9e-40	0	1	0.5	14-3-3 protein ; K06630 tyrosine 3-monooxygenase/tryptophan 5-monooxygenase activation protein
12648	927829	1e-06	0	1	0.5	AGAP003325-PA ; K03948 NADH dehydrogenase (ubiquinone) 1 alpha subcomplex 4 [EC:1.6.5.3 1.6.99.3]
12649	927830	9e-24	0	1	0.5	cytochrome c oxidase subunit I ; K02256 cytochrome c oxidase subunit I [EC:1.9.3.1]
12650	927831	5e-41	0	1	0.5	14-3-3 protein ; K06630 tyrosine 3-monooxygenase/tryptophan 5-monooxygenase activation protein
12652	927833	3e-10	0	1	0.5	cytochrome c oxidase subunit I ; K02256 cytochrome c oxidase subunit I [EC:1.9.3.1]
12664	927845	5e-21	0	1	0.5	14-3-3 protein ; K06630 tyrosine 3-monooxygenase/tryptophan 5-monooxygenase activation protein
12667	927848	4e-09	0	1	0.5	cytochrome c oxidase subunit I ; K02256 cytochrome c oxidase subunit I [EC:1.9.3.1]
12673	927854	8e-31	0	1	0.5	14-3-3 protein ; K06630 tyrosine 3-monooxygenase/tryptophan 5-monooxygenase activation protein
12674	927855	2e-37	0	1	0.5	14-3-3 protein ; K06630 tyrosine 3-monooxygenase/tryptophan 5-monooxygenase activation protein
12677	927858	9e-19	0	1	0.5	cytochrome c oxidase subunit I ; K02256 cytochrome c oxidase subunit I [EC:1.9.3.1]
12679	927860	3e-06	0	1	0.5	AGAP003325-PA ; K03948 NADH dehydrogenase (ubiquinone) 1 alpha subcomplex 4 [EC:1.6.5.3 1.6.99.3]
12683	927864	8e-28	0	1	0.5	cytochrome c oxidase subunit I ; K02256 cytochrome c oxidase subunit I [EC:1.9.3.1]
12692	927873	2e-43	0	1	0.5	14-3-3 protein ; K06630 tyrosine 3-monooxygenase/tryptophan 5-monooxygenase activation protein
12699	927880	8e-28	0	1	0.5	cytochrome c oxidase subunit I ; K02256 cytochrome c oxidase subunit I [EC:1.9.3.1]
12703	927884	5e-41	0	1	0.5	14-3-3 protein ; K06630 tyrosine 3-monooxygenase/tryptophan 5-monooxygenase activation protein
12707	927888	5e-35	0	1	0.5	14-3-3 protein ; K06630 tyrosine 3-monooxygenase/tryptophan 5-monooxygenase activation protein
12709	927890	5e-39	0	1	0.5	AGAP006421-PA
12710	927891	2e-10	0	1	0.5	AGAP005386-PA
12712	927893	6e-13	0	1	0.5	cytochrome c oxidase subunit I ; K02256 cytochrome c oxidase subunit I [EC:1.9.3.1]
12717	927898	2e-26	0	1	0.5	calmodulin ; K02183 calmodulin
12726	927907	9e-24	0	1	0.5	AGAP002557-PA
12733	927914	6e-37	0	1	0.5	14-3-3 protein ; K06630 tyrosine 3-monooxygenase/tryptophan 5-monooxygenase activation protein
12747	927928	4e-37	0	1	0.5	14-3-3 protein ; K06630 tyrosine 3-monooxygenase/tryptophan 5-monooxygenase activation protein
12749	927930	4e-07	0	1	0.5	AGAP005386-PA
12759	927940	1e-40	0	1	0.5	14-3-3 protein ; K06630 tyrosine 3-monooxygenase/tryptophan 5-monooxygenase activation protein
12760	927941	1e-25	0	1	0.5	cytochrome c oxidase subunit I ; K02256 cytochrome c oxidase subunit I [EC:1.9.3.1]
12762	927943	3e-33	0	1	0.5	14-3-3 protein ; K06630 tyrosine 3-monooxygenase/tryptophan 5-monooxygenase activation protein
12763	927944	2e-20	0	1	0.5	cytochrome c oxidase subunit I ; K02256 cytochrome c oxidase subunit I [EC:1.9.3.1]
12769	927950	2e-36	0	1	0.5	14-3-3 protein ; K06630 tyrosine 3-monooxygenase/tryptophan 5-monooxygenase activation protein
12770	927951	3e-20	0	1	0.5	cytochrome c oxidase subunit I ; K02256 cytochrome c oxidase subunit I [EC:1.9.3.1]
12771	927952	1e-11	0	1	0.5	AGAP007966-PA ; K02136 F-type H+-transporting ATPase subunit gamma [EC:3.6.3.14]
12778	927959	3e-19	0	1	0.5	cytochrome c oxidase subunit I ; K02256 cytochrome c oxidase subunit I [EC:1.9.3.1]
12780	927961	1e-27	0	1	0.5	AGAP002557-PA
12781	927962	9e-14	0	1	0.5	cytochrome c oxidase subunit I ; K02256 cytochrome c oxidase subunit I [EC:1.9.3.1]
12790	927971	1e-29	0	1	0.5	14-3-3 protein ; K06630 tyrosine 3-monooxygenase/tryptophan 5-monooxygenase activation protein
12793	927974	2e-10	0	1	0.5	AGAP003325-PA ; K03948 NADH dehydrogenase (ubiquinone) 1 alpha subcomplex 4 [EC:1.6.5.3 1.6.99.3]
12795	927976	8e-18	0	1	0.5	14-3-3 protein ; K06630 tyrosine 3-monooxygenase/tryptophan 5-monooxygenase activation protein
12801	927982	7e-27	0	1	0.5	cytochrome c oxidase subunit I ; K02256 cytochrome c oxidase subunit I [EC:1.9.3.1]
12809	927990	4e-15	0	1	0.5	AGAP006421-PA
12817	927998	6e-20	0	1	0.5	cytochrome c oxidase subunit I ; K02256 cytochrome c oxidase subunit I [EC:1.9.3.1]
12818	927999	7e-08	0	1	0.5	AGAP005386-PA
12826	928007	5e-20	0	1	0.5	cytochrome c oxidase subunit I ; K02256 cytochrome c oxidase subunit I [EC:1.9.3.1]
12833	928014	6e-39	0	1	0.5	14-3-3 protein ; K06630 tyrosine 3-monooxygenase/tryptophan 5-monooxygenase activation protein
12834	928015	2e-43	0	1	0.5	14-3-3 protein ; K06630 tyrosine 3-monooxygenase/tryptophan 5-monooxygenase activation protein
12835	928016	2e-10	0	1	0.5	AGAP005386-PA
12845	928026	6e-23	0	1	0.5	cytochrome c oxidase subunit I ; K02256 cytochrome c oxidase subunit I [EC:1.9.3.1]
12849	928030	8e-25	0	1	0.5	cytochrome c oxidase subunit I ; K02256 cytochrome c oxidase subunit I [EC:1.9.3.1]
12852	928033	1e-37	0	1	0.5	AGAP006421-PA
12853	928034	8e-37	0	1	0.5	14-3-3 protein ; K06630 tyrosine 3-monooxygenase/tryptophan 5-monooxygenase activation protein
12854	928035	9e-24	0	1	0.5	cytochrome c oxidase subunit I ; K02256 cytochrome c oxidase subunit I [EC:1.9.3.1]
12868	928049	7e-25	0	1	0.5	cytochrome c oxidase subunit I ; K02256 cytochrome c oxidase subunit I [EC:1.9.3.1]
12874	928055	1e-08	0	1	0.5	AGAP003325-PA ; K03948 NADH dehydrogenase (ubiquinone) 1 alpha subcomplex 4 [EC:1.6.5.3 1.6.99.3]
12883	928064	2e-25	0	1	0.5	40S ribosomal protein S23 ; K02973 small subunit ribosomal protein S23e
12885	928066	2e-35	0	1	0.5	AGAP010957-PA ; K02183 calmodulin
12893	928074	2e-25	0	1	0.5	40S ribosomal protein S23 ; K02973 small subunit ribosomal protein S23e
12894	928075	7e-27	0	1	0.5	cytochrome c oxidase subunit I ; K02256 cytochrome c oxidase subunit I [EC:1.9.3.1]
12907	928088	4e-08	0	1	0.5	AGAP003325-PA ; K03948 NADH dehydrogenase (ubiquinone) 1 alpha subcomplex 4 [EC:1.6.5.3 1.6.99.3]
12909	928090	1e-20	0	1	0.5	AGAP007643-PC ; K06630 tyrosine 3-monooxygenase/tryptophan 5-monooxygenase activation protein
12910	928091	7e-25	0	1	0.5	cytochrome c oxidase subunit I ; K02256 cytochrome c oxidase subunit I [EC:1.9.3.1]
12912	928093	1e-21	0	1	0.5	cytochrome c oxidase subunit I ; K02256 cytochrome c oxidase subunit I [EC:1.9.3.1]
12917	928098	2e-10	0	1	0.5	AGAP005386-PA
12920	928101	4e-25	0	1	0.5	cytochrome c oxidase subunit I ; K02256 cytochrome c oxidase subunit I [EC:1.9.3.1]
12924	928105	3e-11	0	1	0.5	14-3-3 protein ; K06630 tyrosine 3-monooxygenase/tryptophan 5-monooxygenase activation protein
12926	928107	2e-18	0	1	0.5	cytochrome c oxidase subunit I ; K02256 cytochrome c oxidase subunit I [EC:1.9.3.1]
12930	928111	1e-28	0	1	0.5	cytochrome c oxidase subunit I ; K02256 cytochrome c oxidase subunit I [EC:1.9.3.1]
12938	928119	1e-16	0	1	0.5	cytochrome c oxidase subunit I ; K02256 cytochrome c oxidase subunit I [EC:1.9.3.1]
12948	928129	4e-14	0	1	0.5	cytochrome c oxidase subunit I ; K02256 cytochrome c oxidase subunit I [EC:1.9.3.1]
12951	928132	2e-13	0	1	0.5	14-3-3 protein ; K06630 tyrosine 3-monooxygenase/tryptophan 5-monooxygenase activation protein
12954	928135	3e-09	0	1	0.5	AGAP003325-PA ; K03948 NADH dehydrogenase (ubiquinone) 1 alpha subcomplex 4 [EC:1.6.5.3 1.6.99.3]
12958	928139	7e-25	0	1	0.5	cytochrome c oxidase subunit I ; K02256 cytochrome c oxidase subunit I [EC:1.9.3.1]
12961	928142	2e-14	0	1	0.5	cytochrome c oxidase subunit I ; K02256 cytochrome c oxidase subunit I [EC:1.9.3.1]
12963	928144	2e-12	0	1	0.5	AGAP002557-PA
12964	928145	7e-21	0	1	0.5	14-3-3 protein ; K06630 tyrosine 3-monooxygenase/tryptophan 5-monooxygenase activation protein
12965	928146	3e-42	0	1	0.5	14-3-3 protein ; K06630 tyrosine 3-monooxygenase/tryptophan 5-monooxygenase activation protein
12966	928147	2e-25	0	1	0.5	14-3-3 protein ; K06630 tyrosine 3-monooxygenase/tryptophan 5-monooxygenase activation protein
12969	928150	3e-22	0	1	0.5	cytochrome c oxidase subunit I ; K02256 cytochrome c oxidase subunit I [EC:1.9.3.1]
12974	928155	3e-20	0	1	0.5	cytochrome c oxidase subunit I ; K02256 cytochrome c oxidase subunit I [EC:1.9.3.1]
12986	928167	2e-10	0	1	0.5	AGAP003325-PA ; K03948 NADH dehydrogenase (ubiquinone) 1 alpha subcomplex 4 [EC:1.6.5.3 1.6.99.3]
12987	928168	1e-16	0	1	0.5	cytochrome c oxidase subunit I
12994	928175	2e-23	0	1	0.5	cytochrome c oxidase subunit I ; K02256 cytochrome c oxidase subunit I [EC:1.9.3.1]
12998	928179	1e-14	0	1	0.5	cytochrome c oxidase subunit I ; K02256 cytochrome c oxidase subunit I [EC:1.9.3.1]
13000	928181	2e-10	0	1	0.5	AGAP005386-PA
13003	928184	2e-27	0	1	0.5	AGAP007643-PC ; K06630 tyrosine 3-monooxygenase/tryptophan 5-monooxygenase activation protein
13013	928194	1e-36	0	1	0.5	14-3-3 protein ; K06630 tyrosine 3-monooxygenase/tryptophan 5-monooxygenase activation protein
13022	928203	1e-28	0	1	0.5	cytochrome c oxidase subunit I ; K02256 cytochrome c oxidase subunit I [EC:1.9.3.1]
13025	928206	3e-09	0	1	0.5	AGAP005386-PA
13033	928214	7e-27	0	1	0.5	cytochrome c oxidase subunit I ; K02256 cytochrome c oxidase subunit I [EC:1.9.3.1]
13034	928215	3e-15	0	1	0.5	cytochrome c oxidase subunit I ; K02256 cytochrome c oxidase subunit I [EC:1.9.3.1]
13036	928217	3e-16	0	1	0.5	cytochrome c oxidase subunit I ; K02256 cytochrome c oxidase subunit I [EC:1.9.3.1]
13037	928218	6e-21	0	1	0.5	cytochrome c oxidase subunit I ; K02256 cytochrome c oxidase subunit I [EC:1.9.3.1]
13038	928219	1e-13	0	1	0.5	cytochrome c oxidase subunit I ; K02256 cytochrome c oxidase subunit I [EC:1.9.3.1]
13041	928222	4e-14	0	1	0.5	cytochrome c oxidase subunit I ; K02256 cytochrome c oxidase subunit I [EC:1.9.3.1]
13045	928226	7e-21	0	1	0.5	cytochrome c oxidase subunit I ; K02256 cytochrome c oxidase subunit I [EC:1.9.3.1]
13046	928227	3e-20	0	1	0.5	cytochrome c oxidase subunit I ; K02256 cytochrome c oxidase subunit I [EC:1.9.3.1]
13047	928228	7e-28	0	1	0.5	AGAP010957-PA ; K02183 calmodulin
13048	928229	4e-09	0	1	0.5	AGAP005386-PA
13049	928230	3e-29	0	1	0.5	14-3-3 protein ; K06630 tyrosine 3-monooxygenase/tryptophan 5-monooxygenase activation protein
13051	928232	2e-10	0	1	0.5	AGAP005386-PA
13054	928235	5e-37	0	1	0.5	14-3-3 protein ; K06630 tyrosine 3-monooxygenase/tryptophan 5-monooxygenase activation protein
13061	928242	1e-27	0	1	0.5	cytochrome c oxidase subunit I ; K02256 cytochrome c oxidase subunit I [EC:1.9.3.1]
13063	928244	1e-33	0	1	0.5	AGAP006421-PA
13067	928248	2e-08	0	1	0.5	cytochrome c oxidase subunit I ; K02256 cytochrome c oxidase subunit I [EC:1.9.3.1]
13078	928259	2e-36	0	1	0.5	14-3-3 protein ; K06630 tyrosine 3-monooxygenase/tryptophan 5-monooxygenase activation protein
13081	928262	4e-26	0	1	0.5	cytochrome c oxidase subunit I ; K02256 cytochrome c oxidase subunit I [EC:1.9.3.1]
13083	928264	2e-36	0	1	0.5	14-3-3 protein ; K06630 tyrosine 3-monooxygenase/tryptophan 5-monooxygenase activation protein
13087	928268	6e-19	0	1	0.5	cytochrome c oxidase subunit I ; K02256 cytochrome c oxidase subunit I [EC:1.9.3.1]
13090	928271	3e-29	0	1	0.5	14-3-3 protein ; K06630 tyrosine 3-monooxygenase/tryptophan 5-monooxygenase activation protein
13101	928282	2e-28	0	1	0.5	14-3-3 protein ; K06630 tyrosine 3-monooxygenase/tryptophan 5-monooxygenase activation protein
13102	928283	8e-09	0	1	0.5	cytochrome c oxidase subunit I ; K02256 cytochrome c oxidase subunit I [EC:1.9.3.1]
13105	928286	2e-20	0	1	0.5	cytochrome c oxidase subunit III ; K02262 cytochrome c oxidase subunit III [EC:1.9.3.1]
13107	928288	7e-40	0	1	0.5	AGAP006421-PA
13110	928291	2e-10	0	1	0.5	AGAP003325-PA ; K03948 NADH dehydrogenase (ubiquinone) 1 alpha subcomplex 4 [EC:1.6.5.3 1.6.99.3]
13112	928293	6e-34	0	1	0.5	14-3-3 protein ; K06630 tyrosine 3-monooxygenase/tryptophan 5-monooxygenase activation protein
13118	928299	2e-25	0	1	0.5	40S ribosomal protein S23 ; K02973 small subunit ribosomal protein S23e
13119	928300	2e-25	0	1	0.5	40S ribosomal protein S23 ; K02973 small subunit ribosomal protein S23e
13125	928306	8e-30	0	1	0.5	AGAP010957-PA ; K02183 calmodulin
13128	928309	4e-26	0	1	0.5	cytochrome c oxidase subunit I ; K02256 cytochrome c oxidase subunit I [EC:1.9.3.1]
13129	928310	5e-08	0	1	0.5	14-3-3-like protein 2
13134	928315	3e-35	0	1	0.5	14-3-3 protein ; K06630 tyrosine 3-monooxygenase/tryptophan 5-monooxygenase activation protein
13138	928319	8e-15	0	1	0.5	cytochrome c oxidase subunit I ; K02256 cytochrome c oxidase subunit I [EC:1.9.3.1]
13139	928320	7e-11	0	1	0.5	cytochrome c oxidase subunit I ; K02256 cytochrome c oxidase subunit I [EC:1.9.3.1]
13143	928324	2e-10	0	1	0.5	AGAP005386-PA
13144	928325	4e-38	0	1	0.5	14-3-3 protein ; K06630 tyrosine 3-monooxygenase/tryptophan 5-monooxygenase activation protein
13145	928326	3e-19	0	1	0.5	cytochrome c oxidase subunit I ; K02256 cytochrome c oxidase subunit I [EC:1.9.3.1]
13146	928327	6e-23	0	1	0.5	cytochrome c oxidase subunit I ; K02256 cytochrome c oxidase subunit I [EC:1.9.3.1]
13150	928331	8e-07	0	1	0.5	14-3-3-like protein 2
13151	928332	3e-24	0	1	0.5	cytochrome c oxidase subunit I ; K02256 cytochrome c oxidase subunit I [EC:1.9.3.1]
13158	928339	7e-35	0	1	0.5	14-3-3 protein ; K06630 tyrosine 3-monooxygenase/tryptophan 5-monooxygenase activation protein
13165	928346	2e-14	0	1	0.5	cytochrome c oxidase subunit I ; K02256 cytochrome c oxidase subunit I [EC:1.9.3.1]
13167	928348	2e-10	0	1	0.5	AGAP005386-PA
13168	928349	6e-23	0	1	0.5	AGAP010957-PA ; K02183 calmodulin
13171	928352	6e-26	0	1	0.5	cytochrome c oxidase subunit I ; K02256 cytochrome c oxidase subunit I [EC:1.9.3.1]
13182	928363	7e-11	0	1	0.5	calmodulin ; K02183 calmodulin
13187	928368	9e-24	0	1	0.5	cytochrome c oxidase subunit I ; K02256 cytochrome c oxidase subunit I [EC:1.9.3.1]
13200	928381	1e-34	0	1	0.5	14-3-3 protein ; K06630 tyrosine 3-monooxygenase/tryptophan 5-monooxygenase activation protein
13205	928386	8e-28	0	1	0.5	cytochrome c oxidase subunit I ; K02256 cytochrome c oxidase subunit I [EC:1.9.3.1]
13208	928389	2e-08	0	1	0.5	cytochrome c oxidase subunit I ; K02256 cytochrome c oxidase subunit I [EC:1.9.3.1]
13212	928393	9e-14	0	1	0.5	cytochrome c oxidase subunit I ; K02256 cytochrome c oxidase subunit I [EC:1.9.3.1]
13213	928394	2e-11	0	1	0.5	cytochrome c oxidase subunit I ; K02256 cytochrome c oxidase subunit I [EC:1.9.3.1]
13214	928395	5e-22	0	1	0.5	similar to 14-3-3 zeta
13216	928397	1e-06	0	1	0.5	cytochrome c oxidase subunit I ; K02256 cytochrome c oxidase subunit I [EC:1.9.3.1]
13218	928399	3e-17	0	1	0.5	cytochrome c oxidase subunit I ; K02256 cytochrome c oxidase subunit I [EC:1.9.3.1]
13219	928400	9e-14	0	1	0.5	cytochrome c oxidase subunit I ; K02256 cytochrome c oxidase subunit I [EC:1.9.3.1]
13221	928402	1e-18	0	1	0.5	cytochrome c oxidase subunit I ; K02256 cytochrome c oxidase subunit I [EC:1.9.3.1]
13222	928403	1e-22	0	1	0.5	cytochrome c oxidase subunit I ; K02256 cytochrome c oxidase subunit I [EC:1.9.3.1]
13225	928406	8e-25	0	1	0.5	cytochrome c oxidase subunit I ; K02256 cytochrome c oxidase subunit I [EC:1.9.3.1]
13229	928410	8e-09	0	1	0.5	14-3-3 protein ; K06630 tyrosine 3-monooxygenase/tryptophan 5-monooxygenase activation protein
13231	928412	3e-10	0	1	0.5	cytochrome c oxidase subunit I ; K02256 cytochrome c oxidase subunit I [EC:1.9.3.1]
13233	928414	3e-19	0	1	0.5	cytochrome c oxidase subunit I ; K02256 cytochrome c oxidase subunit I [EC:1.9.3.1]
13236	928417	1e-19	0	1	0.5	14-3-3 protein ; K06630 tyrosine 3-monooxygenase/tryptophan 5-monooxygenase activation protein
13237	928418	1e-32	0	1	0.5	14-3-3 protein ; K06630 tyrosine 3-monooxygenase/tryptophan 5-monooxygenase activation protein
13242	928423	3e-25	0	1	0.5	cytochrome c oxidase subunit I ; K02256 cytochrome c oxidase subunit I [EC:1.9.3.1]
13243	928424	4e-12	0	1	0.5	AGAP002557-PA
13246	928427	4e-18	0	1	0.5	cytochrome c oxidase subunit I ; K02256 cytochrome c oxidase subunit I [EC:1.9.3.1]
13247	928428	3e-17	0	1	0.5	14-3-3-like protein 2; K06630 tyrosine 3-monooxygenase/tryptophan 5-monooxygenase activation protein
13248	928429	1e-37	0	1	0.5	14-3-3 protein ; K06630 tyrosine 3-monooxygenase/tryptophan 5-monooxygenase activation protein
13252	928433	2e-38	0	1	0.5	14-3-3 protein ; K06630 tyrosine 3-monooxygenase/tryptophan 5-monooxygenase activation protein
13261	928442	3e-24	0	1	0.5	14-3-3 protein ; K06630 tyrosine 3-monooxygenase/tryptophan 5-monooxygenase activation protein
13263	928444	2e-41	0	1	0.5	14-3-3 protein ; K06630 tyrosine 3-monooxygenase/tryptophan 5-monooxygenase activation protein
13272	928453	3e-20	0	1	0.5	cytochrome c oxidase subunit I ; K02256 cytochrome c oxidase subunit I [EC:1.9.3.1]
13273	928454	6e-26	0	1	0.5	cytochrome c oxidase subunit I ; K02256 cytochrome c oxidase subunit I [EC:1.9.3.1]
13276	928457	7e-40	0	1	0.5	14-3-3 protein ; K06630 tyrosine 3-monooxygenase/tryptophan 5-monooxygenase activation protein
13286	928467	2e-30	0	1	0.5	AGAP010957-PA ; K02183 calmodulin
13290	928471	2e-35	0	1	0.5	14-3-3 protein ; K06630 tyrosine 3-monooxygenase/tryptophan 5-monooxygenase activation protein
13291	928472	5e-22	0	1	0.5	40S ribosomal protein S23 ; K02973 small subunit ribosomal protein S23e
13292	928473	1e-16	0	1	0.5	cytochrome c oxidase subunit I
13295	928476	1e-28	0	1	0.5	14-3-3 protein ; K06630 tyrosine 3-monooxygenase/tryptophan 5-monooxygenase activation protein
13312	928493	3e-34	0	1	0.5	14-3-3 protein ; K06630 tyrosine 3-monooxygenase/tryptophan 5-monooxygenase activation protein
13318	928499	3e-23	0	1	0.5	14-3-3 protein ; K06630 tyrosine 3-monooxygenase/tryptophan 5-monooxygenase activation protein
13319	928500	8e-28	0	1	0.5	cytochrome c oxidase subunit I ; K02256 cytochrome c oxidase subunit I [EC:1.9.3.1]
13323	928504	8e-28	0	1	0.5	cytochrome c oxidase subunit I ; K02256 cytochrome c oxidase subunit I [EC:1.9.3.1]
13324	928505	2e-39	0	1	0.5	AGAP007643-PC ; K06630 tyrosine 3-monooxygenase/tryptophan 5-monooxygenase activation protein
13327	928508	1e-32	0	1	0.5	14-3-3 protein ; K06630 tyrosine 3-monooxygenase/tryptophan 5-monooxygenase activation protein
13329	928510	2e-12	0	1	0.5	cytochrome c oxidase subunit I ; K02256 cytochrome c oxidase subunit I [EC:1.9.3.1]
13336	928517	4e-09	0	1	0.5	AGAP005386-PA
13342	928523	1e-15	0	1	0.5	cytochrome c oxidase subunit I
13344	928525	6e-22	0	1	0.5	cytochrome c oxidase subunit I ; K02256 cytochrome c oxidase subunit I [EC:1.9.3.1]
13347	928528	3e-34	0	1	0.5	14-3-3 protein ; K06630 tyrosine 3-monooxygenase/tryptophan 5-monooxygenase activation protein
13351	928532	1e-33	0	1	0.5	AGAP007643-PC ; K06630 tyrosine 3-monooxygenase/tryptophan 5-monooxygenase activation protein
13364	928545	3e-16	0	1	0.5	14-3-3 protein ; K06630 tyrosine 3-monooxygenase/tryptophan 5-monooxygenase activation protein
13365	928546	2e-16	0	1	0.5	cytochrome c oxidase subunit I ; K02256 cytochrome c oxidase subunit I [EC:1.9.3.1]
13372	928553	2e-33	0	1	0.5	AGAP006421-PA
13374	928555	3e-09	0	1	0.5	AGAP005386-PA
13375	928556	2e-10	0	1	0.5	AGAP005386-PA
13376	928557	8e-12	0	1	0.5	cytochrome c oxidase subunit I ; K02256 cytochrome c oxidase subunit I [EC:1.9.3.1]
13380	928561	2e-25	0	1	0.5	40S ribosomal protein S23 ; K02973 small subunit ribosomal protein S23e
13386	928567	2e-27	0	1	0.5	AGAP007643-PC ; K06630 tyrosine 3-monooxygenase/tryptophan 5-monooxygenase activation protein
13388	928569	6e-10	0	1	0.5	alcohol dehydrogenase
13392	928573	8e-19	0	1	0.5	40S ribosomal protein S23 ; K02973 small subunit ribosomal protein S23e
13393	928574	1e-21	0	1	0.5	cytochrome c oxidase subunit I ; K02256 cytochrome c oxidase subunit I [EC:1.9.3.1]
13396	928577	5e-37	0	1	0.5	14-3-3 protein ; K06630 tyrosine 3-monooxygenase/tryptophan 5-monooxygenase activation protein
13397	928578	3e-25	0	1	0.5	cytochrome c oxidase subunit I ; K02256 cytochrome c oxidase subunit I [EC:1.9.3.1]
13407	928588	1e-28	0	1	0.5	cytochrome c oxidase subunit I ; K02256 cytochrome c oxidase subunit I [EC:1.9.3.1]
13408	928589	5e-09	0	1	0.5	cytochrome c oxidase subunit I ; K02256 cytochrome c oxidase subunit I [EC:1.9.3.1]
13409	928590	1e-28	0	1	0.5	cytochrome c oxidase subunit I ; K02256 cytochrome c oxidase subunit I [EC:1.9.3.1]
13410	928591	3e-25	0	1	0.5	cytochrome c oxidase subunit I ; K02256 cytochrome c oxidase subunit I [EC:1.9.3.1]
13411	928592	4e-33	0	1	0.5	14-3-3 protein ; K06630 tyrosine 3-monooxygenase/tryptophan 5-monooxygenase activation protein
13413	928594	6e-38	0	1	0.5	14-3-3 protein ; K06630 tyrosine 3-monooxygenase/tryptophan 5-monooxygenase activation protein
13418	928599	6e-22	0	1	0.5	similar to factor activating exoenzyme S
13419	928600	8e-35	0	1	0.5	14-3-3 protein ; K06630 tyrosine 3-monooxygenase/tryptophan 5-monooxygenase activation protein
13420	928601	4e-32	0	1	0.5	AGAP002557-PA
13421	928602	1e-17	0	1	0.5	cytochrome c oxidase subunit I ; K02256 cytochrome c oxidase subunit I [EC:1.9.3.1]
13422	928603	2e-17	0	1	0.5	cytochrome c oxidase subunit I ; K02256 cytochrome c oxidase subunit I [EC:1.9.3.1]
13423	928604	1e-38	0	1	0.5	14-3-3 protein ; K06630 tyrosine 3-monooxygenase/tryptophan 5-monooxygenase activation protein
13429	928610	8e-21	0	1	0.5	cytochrome c oxidase subunit I ; K02256 cytochrome c oxidase subunit I [EC:1.9.3.1]
13435	928616	1e-37	0	1	0.5	14-3-3 protein ; K06630 tyrosine 3-monooxygenase/tryptophan 5-monooxygenase activation protein
13442	928623	1e-21	0	1	0.5	cytochrome c oxidase subunit I ; K02256 cytochrome c oxidase subunit I [EC:1.9.3.1]
13445	928626	1e-34	0	1	0.5	14-3-3 protein ; K06630 tyrosine 3-monooxygenase/tryptophan 5-monooxygenase activation protein
13446	928627	2e-10	0	1	0.5	AGAP003325-PA ; K03948 NADH dehydrogenase (ubiquinone) 1 alpha subcomplex 4 [EC:1.6.5.3 1.6.99.3]
13447	928628	4e-06	0	1	0.5	AGAP005386-PA
13452	928633	7e-21	0	1	0.5	14-3-3 protein ; K06630 tyrosine 3-monooxygenase/tryptophan 5-monooxygenase activation protein
13453	928634	1e-33	0	1	0.5	AGAP006421-PA
13454	928635	1e-11	0	1	0.5	AGAP007966-PA ; K02136 F-type H+-transporting ATPase subunit gamma [EC:3.6.3.14]
13459	928640	3e-21	0	1	0.5	AGAP002557-PA
13463	928644	7e-24	0	1	0.5	cytochrome c oxidase subunit I ; K02256 cytochrome c oxidase subunit I [EC:1.9.3.1]
13464	928645	2e-21	0	1	0.5	14-3-3 protein ; K06630 tyrosine 3-monooxygenase/tryptophan 5-monooxygenase activation protein
13466	928647	2e-39	0	1	0.5	AGAP006421-PA
13473	928654	7e-40	0	1	0.5	14-3-3 protein ; K06630 tyrosine 3-monooxygenase/tryptophan 5-monooxygenase activation protein
13477	928658	4e-38	0	1	0.5	14-3-3 protein ; K06630 tyrosine 3-monooxygenase/tryptophan 5-monooxygenase activation protein
13480	928661	2e-10	0	1	0.5	AGAP003325-PA ; K03948 NADH dehydrogenase (ubiquinone) 1 alpha subcomplex 4 [EC:1.6.5.3 1.6.99.3]
13494	928675	2e-10	0	1	0.5	AGAP003325-PA ; K03948 NADH dehydrogenase (ubiquinone) 1 alpha subcomplex 4 [EC:1.6.5.3 1.6.99.3]
13495	928676	8e-33	0	1	0.5	AGAP006421-PA
13499	928680	1e-29	0	1	0.5	AGAP006421-PA
13501	928682	8e-23	0	1	0.5	cytochrome c oxidase subunit I ; K02256 cytochrome c oxidase subunit I [EC:1.9.3.1]
13507	928688	2e-17	0	1	0.5	calmodulin ; K02183 calmodulin
13508	928689	2e-13	0	1	0.5	14-3-3 protein ; K06630 tyrosine 3-monooxygenase/tryptophan 5-monooxygenase activation protein
13509	928690	4e-26	0	1	0.5	AGAP007643-PC ; K06630 tyrosine 3-monooxygenase/tryptophan 5-monooxygenase activation protein
13511	928692	5e-07	0	1	0.5	cytochrome c oxidase subunit I ; K02256 cytochrome c oxidase subunit I [EC:1.9.3.1]
13515	928696	8e-28	0	1	0.5	cytochrome c oxidase subunit I ; K02256 cytochrome c oxidase subunit I [EC:1.9.3.1]
13517	928698	2e-10	0	1	0.5	AGAP005386-PA
13520	928701	1e-20	0	1	0.5	14-3-3 protein ; K06630 tyrosine 3-monooxygenase/tryptophan 5-monooxygenase activation protein
13522	928703	2e-33	0	1	0.5	AGAP006421-PA
13526	928707	3e-25	0	1	0.5	AGAP006421-PA
13529	928710	8e-44	0	1	0.5	14-3-3 protein ; K06630 tyrosine 3-monooxygenase/tryptophan 5-monooxygenase activation protein
13533	928714	7e-25	0	1	0.5	cytochrome c oxidase subunit I ; K02256 cytochrome c oxidase subunit I [EC:1.9.3.1]
13534	928715	2e-25	0	1	0.5	40S ribosomal protein S23 ; K02973 small subunit ribosomal protein S23e
13537	928718	7e-22	0	1	0.5	cytochrome c oxidase subunit I ; K02256 cytochrome c oxidase subunit I [EC:1.9.3.1]
13542	928723	1e-26	0	1	0.5	cytochrome c oxidase subunit I ; K02256 cytochrome c oxidase subunit I [EC:1.9.3.1]
13545	928726	1e-18	0	1	0.5	cytochrome c oxidase subunit I ; K02256 cytochrome c oxidase subunit I [EC:1.9.3.1]
13547	928728	4e-08	0	1	0.5	AGAP005386-PA
13549	928730	2e-11	0	1	0.5	AGAP007966-PA ; K02136 F-type H+-transporting ATPase subunit gamma [EC:3.6.3.14]
13551	928732	7e-38	0	1	0.5	14-3-3 protein ; K06630 tyrosine 3-monooxygenase/tryptophan 5-monooxygenase activation protein
13554	928735	8e-28	0	1	0.5	cytochrome c oxidase subunit I ; K02256 cytochrome c oxidase subunit I [EC:1.9.3.1]
13559	928740	1e-35	0	1	0.5	AGAP002557-PA
13564	928745	3e-36	0	1	0.5	14-3-3 protein ; K06630 tyrosine 3-monooxygenase/tryptophan 5-monooxygenase activation protein
13568	928749	6e-35	0	1	0.5	14-3-3 protein ; K06630 tyrosine 3-monooxygenase/tryptophan 5-monooxygenase activation protein
13570	928751	6e-25	0	1	0.5	cytochrome c oxidase subunit I ; K02256 cytochrome c oxidase subunit I [EC:1.9.3.1]
13571	928752	2e-36	0	1	0.5	14-3-3 protein ; K06630 tyrosine 3-monooxygenase/tryptophan 5-monooxygenase activation protein
13572	928753	4e-24	0	1	0.5	cytochrome c oxidase subunit I ; K02256 cytochrome c oxidase subunit I [EC:1.9.3.1]
13573	928754	4e-16	0	1	0.5	AGAP006421-PA
13574	928755	2e-35	0	1	0.5	AGAP010957-PA ; K02183 calmodulin
13577	928758	5e-37	0	1	0.5	14-3-3 protein ; K06630 tyrosine 3-monooxygenase/tryptophan 5-monooxygenase activation protein
13578	928759	6e-09	0	1	0.5	AGAP006421-PA
13588	928769	2e-22	0	1	0.5	cytochrome c oxidase subunit I ; K02256 cytochrome c oxidase subunit I [EC:1.9.3.1]
13589	928770	2e-39	0	1	0.5	AGAP007643-PC ; K06630 tyrosine 3-monooxygenase/tryptophan 5-monooxygenase activation protein
13591	928772	6e-15	0	1	0.5	cytochrome c oxidase subunit I ; K02256 cytochrome c oxidase subunit I [EC:1.9.3.1]
13598	928779	3e-34	0	1	0.5	14-3-3 protein ; K06630 tyrosine 3-monooxygenase/tryptophan 5-monooxygenase activation protein
13606	928787	1e-13	0	1	0.5	cytochrome c oxidase subunit I ; K02256 cytochrome c oxidase subunit I [EC:1.9.3.1]
13609	928790	3e-17	0	1	0.5	cytochrome c oxidase subunit I ; K02256 cytochrome c oxidase subunit I [EC:1.9.3.1]
13613	928794	6e-23	0	1	0.5	cytochrome c oxidase subunit I ; K02256 cytochrome c oxidase subunit I [EC:1.9.3.1]
13620	928801	7e-40	0	1	0.5	14-3-3 protein ; K06630 tyrosine 3-monooxygenase/tryptophan 5-monooxygenase activation protein
13621	928802	2e-11	0	1	0.5	AGAP008541-PA ; K02211 cyclin-dependent kinase 9 [EC:2.7.11.22]
13622	928803	3e-39	0	1	0.5	14-3-3 protein ; K06630 tyrosine 3-monooxygenase/tryptophan 5-monooxygenase activation protein
13626	928807	8e-23	0	1	0.5	cytochrome c oxidase subunit I ; K02256 cytochrome c oxidase subunit I [EC:1.9.3.1]
13643	928824	8e-25	0	1	0.5	cytochrome c oxidase subunit I ; K02256 cytochrome c oxidase subunit I [EC:1.9.3.1]
13646	928827	8e-10	0	1	0.5	AGAP003325-PA ; K03948 NADH dehydrogenase (ubiquinone) 1 alpha subcomplex 4 [EC:1.6.5.3 1.6.99.3]
13648	928829	1e-25	0	1	0.5	cytochrome c oxidase subunit I ; K02256 cytochrome c oxidase subunit I [EC:1.9.3.1]
13650	928831	7e-40	0	1	0.5	14-3-3 protein ; K06630 tyrosine 3-monooxygenase/tryptophan 5-monooxygenase activation protein
13653	928834	4e-07	0	1	0.5	AGAP007966-PA ; K02136 F-type H+-transporting ATPase subunit gamma [EC:3.6.3.14]
13655	928836	1e-38	0	1	0.5	14-3-3 protein ; K06630 tyrosine 3-monooxygenase/tryptophan 5-monooxygenase activation protein
13658	928839	1e-34	0	1	0.5	AGAP007643-PC ; K06630 tyrosine 3-monooxygenase/tryptophan 5-monooxygenase activation protein
13660	928841	7e-40	0	1	0.5	14-3-3 protein ; K06630 tyrosine 3-monooxygenase/tryptophan 5-monooxygenase activation protein
13661	928842	6e-10	0	1	0.5	14-3-3-like protein 2
13663	928844	1e-25	0	1	0.5	cytochrome c oxidase subunit I ; K02256 cytochrome c oxidase subunit I [EC:1.9.3.1]
13665	928846	3e-18	0	1	0.5	cytochrome c oxidase subunit I ; K02256 cytochrome c oxidase subunit I [EC:1.9.3.1]
13674	928855	2e-21	0	1	0.5	14-3-3 protein ; K06630 tyrosine 3-monooxygenase/tryptophan 5-monooxygenase activation protein
13679	928860	2e-25	0	1	0.5	40S ribosomal protein S23 ; K02973 small subunit ribosomal protein S23e
13688	928869	3e-26	0	1	0.5	14-3-3zeta; CG17870 gene product from transcript CG17870-RB; K06630 tyrosine 3-monooxygenase/tryptophan 5-monooxygenase activation protein
13692	928873	4e-24	0	1	0.5	AGAP002557-PA
13697	928878	1e-26	0	1	0.5	cytochrome c oxidase subunit I ; K02256 cytochrome c oxidase subunit I [EC:1.9.3.1]
13700	928881	1e-33	0	1	0.5	14-3-3 protein ; K06630 tyrosine 3-monooxygenase/tryptophan 5-monooxygenase activation protein
13701	928882	2e-10	0	1	0.5	AGAP003325-PA ; K03948 NADH dehydrogenase (ubiquinone) 1 alpha subcomplex 4 [EC:1.6.5.3 1.6.99.3]
13702	928883	5e-16	0	1	0.5	cytochrome c oxidase subunit I ; K02256 cytochrome c oxidase subunit I [EC:1.9.3.1]
13703	928884	1e-13	0	1	0.5	cytochrome c oxidase subunit I ; K02256 cytochrome c oxidase subunit I [EC:1.9.3.1]
13704	928885	1e-15	0	1	0.5	cytochrome c oxidase subunit I
13705	928886	8e-23	0	1	0.5	cytochrome c oxidase subunit I ; K02256 cytochrome c oxidase subunit I [EC:1.9.3.1]
13707	928888	5e-09	0	1	0.5	cytochrome c oxidase subunit I ; K02256 cytochrome c oxidase subunit I [EC:1.9.3.1]
13708	928889	8e-39	0	1	0.5	AGAP007643-PC ; K06630 tyrosine 3-monooxygenase/tryptophan 5-monooxygenase activation protein
13710	928891	4e-24	0	1	0.5	cytochrome c oxidase subunit I ; K02256 cytochrome c oxidase subunit I [EC:1.9.3.1]
13716	928897	1e-25	0	1	0.5	cytochrome c oxidase subunit I ; K02256 cytochrome c oxidase subunit I [EC:1.9.3.1]
13717	928898	1e-13	0	1	0.5	cytochrome c oxidase subunit I ; K02256 cytochrome c oxidase subunit I [EC:1.9.3.1]
13719	928900	2e-29	0	1	0.5	14-3-3 protein ; K06630 tyrosine 3-monooxygenase/tryptophan 5-monooxygenase activation protein
13723	928904	7e-38	0	1	0.5	14-3-3 protein ; K06630 tyrosine 3-monooxygenase/tryptophan 5-monooxygenase activation protein
13725	928906	2e-25	0	1	0.5	40S ribosomal protein S23 ; K02973 small subunit ribosomal protein S23e
13727	928908	3e-17	0	1	0.5	14-3-3-like protein 2; K06630 tyrosine 3-monooxygenase/tryptophan 5-monooxygenase activation protein
13732	928913	7e-21	0	1	0.5	cytochrome c oxidase subunit I ; K02256 cytochrome c oxidase subunit I [EC:1.9.3.1]
13735	928916	1e-11	0	1	0.5	AGAP007966-PA ; K02136 F-type H+-transporting ATPase subunit gamma [EC:3.6.3.14]
13742	928923	2e-32	0	1	0.5	AGAP006421-PA
13746	928927	7e-24	0	1	0.5	14-3-3 protein ; K06630 tyrosine 3-monooxygenase/tryptophan 5-monooxygenase activation protein
13748	928929	2e-14	0	1	0.5	calmodulin ; K02183 calmodulin
13753	928934	3e-32	0	1	0.5	14-3-3 protein ; K06630 tyrosine 3-monooxygenase/tryptophan 5-monooxygenase activation protein
13755	928936	7e-40	0	1	0.5	14-3-3 protein ; K06630 tyrosine 3-monooxygenase/tryptophan 5-monooxygenase activation protein
13756	928937	3e-17	0	1	0.5	cytochrome c oxidase subunit I ; K02256 cytochrome c oxidase subunit I [EC:1.9.3.1]
13763	928944	8e-30	0	1	0.5	AGAP010957-PA ; K02183 calmodulin
13766	928947	4e-16	0	1	0.5	AGAP002557-PA
13767	928948	8e-25	0	1	0.5	cytochrome c oxidase subunit I ; K02256 cytochrome c oxidase subunit I [EC:1.9.3.1]
13770	928951	1e-36	0	1	0.5	14-3-3 protein ; K06630 tyrosine 3-monooxygenase/tryptophan 5-monooxygenase activation protein
13771	928952	3e-43	0	1	0.5	14-3-3 protein ; K06630 tyrosine 3-monooxygenase/tryptophan 5-monooxygenase activation protein
13773	928954	4e-35	0	1	0.5	14-3-3 protein ; K06630 tyrosine 3-monooxygenase/tryptophan 5-monooxygenase activation protein
13774	928955	3e-33	0	1	0.5	14-3-3 protein ; K06630 tyrosine 3-monooxygenase/tryptophan 5-monooxygenase activation protein
13775	928956	2e-06	0	1	0.5	14-3-3 protein ; K06630 tyrosine 3-monooxygenase/tryptophan 5-monooxygenase activation protein
13779	928960	1e-11	0	1	0.5	AGAP007966-PA ; K02136 F-type H+-transporting ATPase subunit gamma [EC:3.6.3.14]
13786	928967	2e-23	0	1	0.5	cytochrome c oxidase subunit I ; K02256 cytochrome c oxidase subunit I [EC:1.9.3.1]
13789	928970	6e-31	0	1	0.5	calmodulin ; K02183 calmodulin
13791	928972	7e-40	0	1	0.5	14-3-3 protein ; K06630 tyrosine 3-monooxygenase/tryptophan 5-monooxygenase activation protein
13792	928973	2e-10	0	1	0.5	AGAP005386-PA
13793	928974	7e-08	0	1	0.5	AGAP006421-PA
13796	928977	3e-25	0	1	0.5	cytochrome c oxidase subunit I ; K02256 cytochrome c oxidase subunit I [EC:1.9.3.1]
13797	928978	3e-09	0	1	0.5	AGAP003325-PA ; K03948 NADH dehydrogenase (ubiquinone) 1 alpha subcomplex 4 [EC:1.6.5.3 1.6.99.3]
13798	928979	7e-27	0	1	0.5	cytochrome c oxidase subunit I ; K02256 cytochrome c oxidase subunit I [EC:1.9.3.1]
13799	928980	6e-13	0	1	0.5	cytochrome c oxidase subunit I ; K02256 cytochrome c oxidase subunit I [EC:1.9.3.1]
13802	928983	3e-38	0	1	0.5	14-3-3 protein ; K06630 tyrosine 3-monooxygenase/tryptophan 5-monooxygenase activation protein
13803	928984	9e-38	0	1	0.5	AGAP007643-PC ; K06630 tyrosine 3-monooxygenase/tryptophan 5-monooxygenase activation protein
13804	928985	8e-14	0	1	0.5	cytochrome c oxidase subunit I ; K02256 cytochrome c oxidase subunit I [EC:1.9.3.1]
13812	928993	2e-38	0	1	0.5	14-3-3 protein ; K06630 tyrosine 3-monooxygenase/tryptophan 5-monooxygenase activation protein
13815	928996	4e-36	0	1	0.5	AGAP002557-PA
13818	928999	1e-11	0	1	0.5	AGAP007966-PA ; K02136 F-type H+-transporting ATPase subunit gamma [EC:3.6.3.14]
13819	929000	2e-10	0	1	0.5	AGAP003325-PA ; K03948 NADH dehydrogenase (ubiquinone) 1 alpha subcomplex 4 [EC:1.6.5.3 1.6.99.3]
13821	929002	8e-25	0	1	0.5	cytochrome c oxidase subunit I ; K02256 cytochrome c oxidase subunit I [EC:1.9.3.1]
13822	929003	8e-20	0	1	0.5	14-3-3 protein ; K06630 tyrosine 3-monooxygenase/tryptophan 5-monooxygenase activation protein
13829	929010	2e-36	0	1	0.5	14-3-3 protein ; K06630 tyrosine 3-monooxygenase/tryptophan 5-monooxygenase activation protein
13830	929011	6e-36	0	1	0.5	AGAP010957-PA ; K02183 calmodulin
13834	929015	5e-36	0	1	0.5	AGAP010957-PA ; K02183 calmodulin
13838	929019	1e-36	0	1	0.5	14-3-3 protein ; K06630 tyrosine 3-monooxygenase/tryptophan 5-monooxygenase activation protein
13839	929020	6e-39	0	1	0.5	14-3-3 protein ; K06630 tyrosine 3-monooxygenase/tryptophan 5-monooxygenase activation protein
13842	929023	7e-08	0	1	0.5	cytochrome c oxidase subunit I ; K02256 cytochrome c oxidase subunit I [EC:1.9.3.1]
13844	929025	6e-31	0	1	0.5	14-3-3 protein ; K06630 tyrosine 3-monooxygenase/tryptophan 5-monooxygenase activation protein
13847	929028	6e-24	0	1	0.5	cytochrome c oxidase subunit I ; K02256 cytochrome c oxidase subunit I [EC:1.9.3.1]
13849	929030	3e-17	0	1	0.5	14-3-3 protein ; K06630 tyrosine 3-monooxygenase/tryptophan 5-monooxygenase activation protein
13851	929032	3e-32	0	1	0.5	14-3-3 protein ; K06630 tyrosine 3-monooxygenase/tryptophan 5-monooxygenase activation protein
13854	929035	5e-08	0	1	0.5	hypothetical protein
13855	929036	1e-25	0	1	0.5	cytochrome c oxidase subunit I ; K02256 cytochrome c oxidase subunit I [EC:1.9.3.1]
13857	929038	2e-36	0	1	0.5	AGAP006421-PA
13858	929039	4e-37	0	1	0.5	14-3-3 protein ; K06630 tyrosine 3-monooxygenase/tryptophan 5-monooxygenase activation protein
13861	929042	1e-30	0	1	0.5	AGAP002557-PA
13863	929044	3e-09	0	1	0.5	AGAP003325-PA ; K03948 NADH dehydrogenase (ubiquinone) 1 alpha subcomplex 4 [EC:1.6.5.3 1.6.99.3]
13864	929045	3e-09	0	1	0.5	AGAP003325-PA ; K03948 NADH dehydrogenase (ubiquinone) 1 alpha subcomplex 4 [EC:1.6.5.3 1.6.99.3]
13869	929050	6e-23	0	1	0.5	cytochrome c oxidase subunit I ; K02256 cytochrome c oxidase subunit I [EC:1.9.3.1]
13870	929051	2e-15	0	1	0.5	cytochrome c oxidase subunit I ; K02256 cytochrome c oxidase subunit I [EC:1.9.3.1]
13887	929068	2e-30	0	1	0.5	AGAP004765-PA
13888	929069	8e-28	0	1	0.5	cytochrome c oxidase subunit I ; K02256 cytochrome c oxidase subunit I [EC:1.9.3.1]
13894	929075	4e-14	0	1	0.5	cytochrome c oxidase subunit I ; K02256 cytochrome c oxidase subunit I [EC:1.9.3.1]
13895	929076	6e-10	0	1	0.5	AGAP005386-PA
13899	929080	9e-20	0	1	0.5	cytochrome c oxidase subunit I ; K02256 cytochrome c oxidase subunit I [EC:1.9.3.1]
13900	929081	8e-28	0	1	0.5	cytochrome c oxidase subunit I ; K02256 cytochrome c oxidase subunit I [EC:1.9.3.1]
13903	929084	3e-18	0	1	0.5	14-3-3 protein ; K06630 tyrosine 3-monooxygenase/tryptophan 5-monooxygenase activation protein
13906	929087	1e-28	0	1	0.5	cytochrome c oxidase subunit I ; K02256 cytochrome c oxidase subunit I [EC:1.9.3.1]
13909	929090	8e-28	0	1	0.5	cytochrome c oxidase subunit I ; K02256 cytochrome c oxidase subunit I [EC:1.9.3.1]
13910	929091	3e-15	0	1	0.5	ywhab; tyrosine 3-monooxygenase/tryptophan 5-monooxygenase activation protein, beta polypeptide; K06630 tyrosine 3-monooxygenase/tryptophan 5-monooxygenase activation protein
13911	929092	3e-14	0	1	0.5	cytochrome c oxidase subunit I ; K02256 cytochrome c oxidase subunit I [EC:1.9.3.1]
13913	929094	6e-28	0	1	0.5	cytochrome c oxidase subunit I ; K02256 cytochrome c oxidase subunit I [EC:1.9.3.1]
13918	929099	3e-09	0	1	0.5	AGAP003325-PA ; K03948 NADH dehydrogenase (ubiquinone) 1 alpha subcomplex 4 [EC:1.6.5.3 1.6.99.3]
13919	929100	4e-16	0	1	0.5	cytochrome c oxidase subunit I ; K02256 cytochrome c oxidase subunit I [EC:1.9.3.1]
13921	929102	5e-27	0	1	0.5	cytochrome c oxidase subunit I ; K02256 cytochrome c oxidase subunit I [EC:1.9.3.1]
13923	929104	1e-27	0	1	0.5	cytochrome c oxidase subunit I ; K02256 cytochrome c oxidase subunit I [EC:1.9.3.1]
13926	929107	4e-30	0	1	0.5	cytochrome c oxidase subunit I ; K02256 cytochrome c oxidase subunit I [EC:1.9.3.1]
13927	929108	2e-29	0	1	0.5	AGAP006421-PA
13929	929110	1e-22	0	1	0.5	AGAP007643-PC ; K06630 tyrosine 3-monooxygenase/tryptophan 5-monooxygenase activation protein
13932	929113	2e-35	0	1	0.5	AGAP010957-PA ; K02183 calmodulin
13937	929118	3e-33	0	1	0.5	AGAP006421-PA
13938	929119	7e-30	0	1	0.5	14-3-3 protein ; K06630 tyrosine 3-monooxygenase/tryptophan 5-monooxygenase activation protein
13940	929121	2e-21	0	1	0.5	14-3-3 protein ; K06630 tyrosine 3-monooxygenase/tryptophan 5-monooxygenase activation protein
13941	929122	7e-32	0	1	0.5	14-3-3 protein ; K06630 tyrosine 3-monooxygenase/tryptophan 5-monooxygenase activation protein
13942	929123	2e-19	0	1	0.5	cytochrome c oxidase subunit I ; K02256 cytochrome c oxidase subunit I [EC:1.9.3.1]
13943	929124	4e-38	0	1	0.5	14-3-3 protein ; K06630 tyrosine 3-monooxygenase/tryptophan 5-monooxygenase activation protein
13945	929126	6e-39	0	1	0.5	14-3-3 protein ; K06630 tyrosine 3-monooxygenase/tryptophan 5-monooxygenase activation protein
13952	929133	4e-17	0	1	0.5	cytochrome c oxidase subunit I ; K02256 cytochrome c oxidase subunit I [EC:1.9.3.1]
13955	929136	9e-21	0	1	0.5	cytochrome c oxidase subunit I ; K02256 cytochrome c oxidase subunit I [EC:1.9.3.1]
13956	929137	7e-13	0	1	0.5	14-3-3-like protein 2
13957	929138	1e-33	0	1	0.5	14-3-3 protein ; K06630 tyrosine 3-monooxygenase/tryptophan 5-monooxygenase activation protein
13958	929139	6e-14	0	1	0.5	14-3-3 protein ; K06630 tyrosine 3-monooxygenase/tryptophan 5-monooxygenase activation protein
13962	929143	7e-30	0	1	0.5	14-3-3 protein ; K06630 tyrosine 3-monooxygenase/tryptophan 5-monooxygenase activation protein
13971	929152	5e-24	0	1	0.5	cytochrome c oxidase subunit I ; K02256 cytochrome c oxidase subunit I [EC:1.9.3.1]
13974	929155	4e-10	0	1	0.5	cytochrome c oxidase subunit I ; K02256 cytochrome c oxidase subunit I [EC:1.9.3.1]
13975	929156	1e-25	0	1	0.5	cytochrome c oxidase subunit I ; K02256 cytochrome c oxidase subunit I [EC:1.9.3.1]
13976	929157	2e-10	0	1	0.5	AGAP003325-PA ; K03948 NADH dehydrogenase (ubiquinone) 1 alpha subcomplex 4 [EC:1.6.5.3 1.6.99.3]
13978	929159	1e-13	0	1	0.5	cytochrome c oxidase subunit I ; K02256 cytochrome c oxidase subunit I [EC:1.9.3.1]
13988	929169	6e-34	0	1	0.5	14-3-3 protein ; K06630 tyrosine 3-monooxygenase/tryptophan 5-monooxygenase activation protein
13989	929170	4e-21	0	1	0.5	cytochrome c oxidase subunit I ; K02256 cytochrome c oxidase subunit I [EC:1.9.3.1]
13990	929171	1e-20	0	1	0.5	cytochrome c oxidase subunit I ; K02256 cytochrome c oxidase subunit I [EC:1.9.3.1]
13992	929173	3e-14	0	1	0.5	cytochrome c oxidase subunit I ; K02256 cytochrome c oxidase subunit I [EC:1.9.3.1]
13994	929175	1e-25	0	1	0.5	cytochrome c oxidase subunit I ; K02256 cytochrome c oxidase subunit I [EC:1.9.3.1]
13995	929176	2e-20	0	1	0.5	cytochrome c oxidase subunit I ; K02256 cytochrome c oxidase subunit I [EC:1.9.3.1]
13999	929180	4e-13	0	1	0.5	cytochrome c oxidase subunit I ; K02256 cytochrome c oxidase subunit I [EC:1.9.3.1]
14001	929182	3e-09	0	1	0.5	AGAP003325-PA ; K03948 NADH dehydrogenase (ubiquinone) 1 alpha subcomplex 4 [EC:1.6.5.3 1.6.99.3]
14003	929184	3e-08	0	1	0.5	cytochrome c oxidase subunit I ; K02256 cytochrome c oxidase subunit I [EC:1.9.3.1]
14005	929186	2e-11	0	1	0.5	AGAP002557-PA
14007	929188	1e-32	0	1	0.5	14-3-3 protein ; K06630 tyrosine 3-monooxygenase/tryptophan 5-monooxygenase activation protein
14011	929192	3e-17	0	1	0.5	14-3-3 protein ; K06630 tyrosine 3-monooxygenase/tryptophan 5-monooxygenase activation protein
14015	929196	4e-20	0	1	0.5	14-3-3 protein ; K06630 tyrosine 3-monooxygenase/tryptophan 5-monooxygenase activation protein
14019	929200	5e-23	0	1	0.5	cytochrome c oxidase subunit I ; K02256 cytochrome c oxidase subunit I [EC:1.9.3.1]
14020	929201	1e-11	0	1	0.5	AGAP007966-PA ; K02136 F-type H+-transporting ATPase subunit gamma [EC:3.6.3.14]
14024	929205	2e-36	0	1	0.5	14-3-3 protein ; K06630 tyrosine 3-monooxygenase/tryptophan 5-monooxygenase activation protein
14026	929207	6e-07	0	1	0.5	14-3-3epsilon; CG31196 gene product from transcript CG31196-RA; K06630 tyrosine 3-monooxygenase/tryptophan 5-monooxygenase activation protein
14028	929209	4e-21	0	1	0.5	cytochrome c oxidase subunit I ; K02256 cytochrome c oxidase subunit I [EC:1.9.3.1]
14029	929210	3e-32	0	1	0.5	similar to 14-3-3 CG17870-PC, isoform C ; K06630 tyrosine 3-monooxygenase/tryptophan 5-monooxygenase activation protein
14030	929211	8e-23	0	1	0.5	cytochrome c oxidase subunit I ; K02256 cytochrome c oxidase subunit I [EC:1.9.3.1]
14031	929212	2e-35	0	1	0.5	AGAP010957-PA ; K02183 calmodulin
14033	929214	4e-35	0	1	0.5	14-3-3 protein ; K06630 tyrosine 3-monooxygenase/tryptophan 5-monooxygenase activation protein
14034	929215	7e-16	0	1	0.5	14-3-3 protein ; K06630 tyrosine 3-monooxygenase/tryptophan 5-monooxygenase activation protein
14035	929216	4e-41	0	1	0.5	AGAP006421-PA
14037	929218	8e-28	0	1	0.5	cytochrome c oxidase subunit I ; K02256 cytochrome c oxidase subunit I [EC:1.9.3.1]
14039	929220	2e-36	0	1	0.5	14-3-3 protein ; K06630 tyrosine 3-monooxygenase/tryptophan 5-monooxygenase activation protein
14041	929222	2e-34	0	1	0.5	14-3-3 protein ; K06630 tyrosine 3-monooxygenase/tryptophan 5-monooxygenase activation protein
14044	929225	7e-40	0	1	0.5	14-3-3 protein ; K06630 tyrosine 3-monooxygenase/tryptophan 5-monooxygenase activation protein
14049	929230	9e-24	0	1	0.5	cytochrome c oxidase subunit I ; K02256 cytochrome c oxidase subunit I [EC:1.9.3.1]
14055	929236	3e-21	0	1	0.5	AGAP002557-PA
14057	929238	2e-18	0	1	0.5	14-3-3 protein ; K06630 tyrosine 3-monooxygenase/tryptophan 5-monooxygenase activation protein
14060	929241	4e-16	0	1	0.5	cytochrome c oxidase subunit I ; K02256 cytochrome c oxidase subunit I [EC:1.9.3.1]
14061	929242	2e-10	0	1	0.5	AGAP003325-PA ; K03948 NADH dehydrogenase (ubiquinone) 1 alpha subcomplex 4 [EC:1.6.5.3 1.6.99.3]
14064	929245	9e-06	0	1	0.5	AGAP003325-PA ; K03948 NADH dehydrogenase (ubiquinone) 1 alpha subcomplex 4 [EC:1.6.5.3 1.6.99.3]
14065	929246	3e-19	0	1	0.5	cytochrome c oxidase subunit I ; K02256 cytochrome c oxidase subunit I [EC:1.9.3.1]
14067	929248	1e-28	0	1	0.5	cytochrome c oxidase subunit I ; K02256 cytochrome c oxidase subunit I [EC:1.9.3.1]
14074	929255	2e-36	0	1	0.5	14-3-3 protein ; K06630 tyrosine 3-monooxygenase/tryptophan 5-monooxygenase activation protein
14075	929256	4e-07	0	1	0.5	cytochrome c oxidase subunit I ; K02256 cytochrome c oxidase subunit I [EC:1.9.3.1]
14078	929259	0	0	1	0.5	cox1; cytochrome-c oxidase (EC:1.9.3.1); K02274 cytochrome c oxidase subunit I [EC:1.9.3.1]
14080	929261	8e-28	0	1	0.5	cytochrome c oxidase subunit I ; K02256 cytochrome c oxidase subunit I [EC:1.9.3.1]
14081	929262	3e-30	0	1	0.5	AGAP010957-PA ; K02183 calmodulin
14082	929263	1e-12	0	1	0.5	14-3-3 protein ; K06630 tyrosine 3-monooxygenase/tryptophan 5-monooxygenase activation protein
14089	929270	6e-39	0	1	0.5	14-3-3 protein ; K06630 tyrosine 3-monooxygenase/tryptophan 5-monooxygenase activation protein
14094	929275	2e-10	0	1	0.5	AGAP005386-PA
14096	929277	3e-21	0	1	0.5	cytochrome c oxidase subunit I ; K02256 cytochrome c oxidase subunit I [EC:1.9.3.1]
14099	929280	2e-16	0	1	0.5	14-3-3 protein ; K06630 tyrosine 3-monooxygenase/tryptophan 5-monooxygenase activation protein
14101	929282	2e-25	0	1	0.5	14-3-3 protein ; K06630 tyrosine 3-monooxygenase/tryptophan 5-monooxygenase activation protein
14102	929283	3e-12	0	1	0.5	cytochrome c oxidase subunit I ; K02256 cytochrome c oxidase subunit I [EC:1.9.3.1]
14107	929288	5e-08	0	1	0.5	14-3-3-like protein 2
14108	929289	3e-11	0	1	0.5	cytochrome c oxidase subunit I ; K02256 cytochrome c oxidase subunit I [EC:1.9.3.1]
14109	929290	1e-34	0	1	0.5	14-3-3 protein ; K06630 tyrosine 3-monooxygenase/tryptophan 5-monooxygenase activation protein
14112	929293	8e-28	0	1	0.5	cytochrome c oxidase subunit I ; K02256 cytochrome c oxidase subunit I [EC:1.9.3.1]
14114	929295	4e-07	0	1	0.5	AGAP003325-PA ; K03948 NADH dehydrogenase (ubiquinone) 1 alpha subcomplex 4 [EC:1.6.5.3 1.6.99.3]
14115	929296	4e-36	0	1	0.5	14-3-3 protein ; K06630 tyrosine 3-monooxygenase/tryptophan 5-monooxygenase activation protein
14116	929297	3e-27	0	1	0.5	AGAP007643-PC ; K06630 tyrosine 3-monooxygenase/tryptophan 5-monooxygenase activation protein
14117	929298	7e-06	0	1	0.5	AGAP003325-PA ; K03948 NADH dehydrogenase (ubiquinone) 1 alpha subcomplex 4 [EC:1.6.5.3 1.6.99.3]
14119	929300	1e-36	0	1	0.5	14-3-3 protein ; K06630 tyrosine 3-monooxygenase/tryptophan 5-monooxygenase activation protein
14122	929303	2e-23	0	1	0.5	similar to 14-3-3 zeta
14124	929305	8e-23	0	1	0.5	cytochrome c oxidase subunit I ; K02256 cytochrome c oxidase subunit I [EC:1.9.3.1]
14126	929307	2e-35	0	1	0.5	AGAP010957-PA ; K02183 calmodulin
14129	929310	4e-10	0	1	0.5	cytochrome c oxidase subunit I ; K02256 cytochrome c oxidase subunit I [EC:1.9.3.1]
14132	929313	1e-21	0	1	0.5	cytochrome c oxidase subunit I ; K02256 cytochrome c oxidase subunit I [EC:1.9.3.1]
14133	929314	2e-10	0	1	0.5	AGAP005386-PA
14142	929323	4e-22	0	1	0.5	cytochrome c oxidase subunit I ; K02256 cytochrome c oxidase subunit I [EC:1.9.3.1]
14144	929325	5e-22	0	1	0.5	cytochrome c oxidase subunit I ; K02256 cytochrome c oxidase subunit I [EC:1.9.3.1]
14146	929327	7e-45	0	1	0.5	14-3-3 protein ; K06630 tyrosine 3-monooxygenase/tryptophan 5-monooxygenase activation protein
14149	929330	4e-09	0	1	0.5	AGAP005386-PA
14155	929336	2e-12	0	1	0.5	14-3-3 protein ; K06630 tyrosine 3-monooxygenase/tryptophan 5-monooxygenase activation protein
14156	929337	1e-34	0	1	0.5	14-3-3 protein ; K06630 tyrosine 3-monooxygenase/tryptophan 5-monooxygenase activation protein
14157	929338	2e-30	0	1	0.5	14-3-3 protein ; K06630 tyrosine 3-monooxygenase/tryptophan 5-monooxygenase activation protein
14160	929341	2e-10	0	1	0.5	AGAP003325-PA ; K03948 NADH dehydrogenase (ubiquinone) 1 alpha subcomplex 4 [EC:1.6.5.3 1.6.99.3]
14161	929342	1e-29	0	1	0.5	14-3-3 protein ; K06630 tyrosine 3-monooxygenase/tryptophan 5-monooxygenase activation protein
14163	929344	1e-12	0	1	0.5	cytochrome c oxidase subunit I ; K02256 cytochrome c oxidase subunit I [EC:1.9.3.1]
14170	929351	1e-16	0	1	0.5	cytochrome c oxidase subunit I ; K02256 cytochrome c oxidase subunit I [EC:1.9.3.1]
14171	929352	1e-18	0	1	0.5	AGAP002557-PA
14172	929353	1e-07	0	1	0.5	AGAP005386-PA
14175	929356	9e-38	0	1	0.5	14-3-3 protein ; K06630 tyrosine 3-monooxygenase/tryptophan 5-monooxygenase activation protein
14180	929361	3e-09	0	1	0.5	AGAP003325-PA ; K03948 NADH dehydrogenase (ubiquinone) 1 alpha subcomplex 4 [EC:1.6.5.3 1.6.99.3]
14183	929364	1e-36	0	1	0.5	14-3-3 protein ; K06630 tyrosine 3-monooxygenase/tryptophan 5-monooxygenase activation protein
14184	929365	2e-20	0	1	0.5	cytochrome c oxidase subunit I ; K02256 cytochrome c oxidase subunit I [EC:1.9.3.1]
14185	929366	4e-32	0	1	0.5	Ywhaz; tyrosine 3-monooxygenase/tryptophan 5-monooxygenase activation protein, zeta polypeptide; K06630 tyrosine 3-monooxygenase/tryptophan 5-monooxygenase activation protein
14187	929368	8e-12	0	1	0.5	14-3-3-like protein 2
14190	929371	7e-40	0	1	0.5	14-3-3 protein ; K06630 tyrosine 3-monooxygenase/tryptophan 5-monooxygenase activation protein
14192	929373	7e-40	0	1	0.5	14-3-3 protein ; K06630 tyrosine 3-monooxygenase/tryptophan 5-monooxygenase activation protein
14193	929374	3e-21	0	1	0.5	14-3-3 protein ; K06630 tyrosine 3-monooxygenase/tryptophan 5-monooxygenase activation protein
14196	929377	1e-09	0	1	0.5	cytochrome c oxidase subunit I ; K02256 cytochrome c oxidase subunit I [EC:1.9.3.1]
14197	929378	3e-17	0	1	0.5	14-3-3 protein ; K06630 tyrosine 3-monooxygenase/tryptophan 5-monooxygenase activation protein
14198	929379	2e-20	0	1	0.5	cytochrome c oxidase subunit I ; K02256 cytochrome c oxidase subunit I [EC:1.9.3.1]
14200	929381	3e-17	0	1	0.5	cytochrome c oxidase subunit I ; K02256 cytochrome c oxidase subunit I [EC:1.9.3.1]
14201	929382	2e-26	0	1	0.5	calmodulin ; K02183 calmodulin
14207	929388	1e-28	0	1	0.5	cytochrome c oxidase subunit I ; K02256 cytochrome c oxidase subunit I [EC:1.9.3.1]
14208	929389	9e-19	0	1	0.5	14-3-3 protein ; K06630 tyrosine 3-monooxygenase/tryptophan 5-monooxygenase activation protein
14209	929390	1e-28	0	1	0.5	cytochrome c oxidase subunit I ; K02256 cytochrome c oxidase subunit I [EC:1.9.3.1]
14211	929392	2e-31	0	1	0.5	calmodulin ; K02183 calmodulin
14214	929395	3e-25	0	1	0.5	cytochrome c oxidase subunit I ; K02256 cytochrome c oxidase subunit I [EC:1.9.3.1]
14218	929399	9e-24	0	1	0.5	cytochrome c oxidase subunit I ; K02256 cytochrome c oxidase subunit I [EC:1.9.3.1]
14221	929402	2e-10	0	1	0.5	AGAP003325-PA ; K03948 NADH dehydrogenase (ubiquinone) 1 alpha subcomplex 4 [EC:1.6.5.3 1.6.99.3]
14222	929403	8e-28	0	1	0.5	cytochrome c oxidase subunit I ; K02256 cytochrome c oxidase subunit I [EC:1.9.3.1]
14225	929406	1e-19	0	1	0.5	cytochrome c oxidase subunit I ; K02256 cytochrome c oxidase subunit I [EC:1.9.3.1]
14227	929408	5e-36	0	1	0.5	AGAP010957-PA ; K02183 calmodulin
14228	929409	7e-40	0	1	0.5	14-3-3 protein ; K06630 tyrosine 3-monooxygenase/tryptophan 5-monooxygenase activation protein
14233	929414	1e-24	0	1	0.5	cytochrome c oxidase subunit I ; K02256 cytochrome c oxidase subunit I [EC:1.9.3.1]
14235	929416	6e-36	0	1	0.5	14-3-3 protein ; K06630 tyrosine 3-monooxygenase/tryptophan 5-monooxygenase activation protein
14239	929420	1e-37	0	1	0.5	14-3-3 protein ; K06630 tyrosine 3-monooxygenase/tryptophan 5-monooxygenase activation protein
14240	929421	5e-22	0	1	0.5	cytochrome c oxidase subunit I ; K02256 cytochrome c oxidase subunit I [EC:1.9.3.1]
14241	929422	1e-13	0	1	0.5	cytochrome c oxidase subunit I ; K02256 cytochrome c oxidase subunit I [EC:1.9.3.1]
14243	929424	1e-22	0	1	0.5	AGAP002557-PA
14246	929427	3e-25	0	1	0.5	cytochrome c oxidase subunit I ; K02256 cytochrome c oxidase subunit I [EC:1.9.3.1]
14249	929430	3e-22	0	1	0.5	14-3-3 protein ; K06630 tyrosine 3-monooxygenase/tryptophan 5-monooxygenase activation protein
14250	929431	7e-40	0	1	0.5	14-3-3 protein ; K06630 tyrosine 3-monooxygenase/tryptophan 5-monooxygenase activation protein
14254	929435	1e-28	0	1	0.5	cytochrome c oxidase subunit I ; K02256 cytochrome c oxidase subunit I [EC:1.9.3.1]
14256	929437	1e-45	0	1	0.5	14-3-3 protein ; K06630 tyrosine 3-monooxygenase/tryptophan 5-monooxygenase activation protein
14257	929438	2e-06	0	1	0.5	14-3-3 protein ; K06630 tyrosine 3-monooxygenase/tryptophan 5-monooxygenase activation protein
14261	929442	7e-27	0	1	0.5	14-3-3 protein ; K06630 tyrosine 3-monooxygenase/tryptophan 5-monooxygenase activation protein
14264	929445	8e-25	0	1	0.5	cytochrome c oxidase subunit I ; K02256 cytochrome c oxidase subunit I [EC:1.9.3.1]
14265	929446	1e-31	0	1	0.5	14-3-3 protein ; K06630 tyrosine 3-monooxygenase/tryptophan 5-monooxygenase activation protein
14266	929447	2e-29	0	1	0.5	14-3-3 protein ; K06630 tyrosine 3-monooxygenase/tryptophan 5-monooxygenase activation protein
14268	929449	2e-30	0	1	0.5	14-3-3 protein ; K06630 tyrosine 3-monooxygenase/tryptophan 5-monooxygenase activation protein
14270	929451	2e-38	0	1	0.5	14-3-3 protein ; K06630 tyrosine 3-monooxygenase/tryptophan 5-monooxygenase activation protein
14275	929456	2e-10	0	1	0.5	AGAP003325-PA ; K03948 NADH dehydrogenase (ubiquinone) 1 alpha subcomplex 4 [EC:1.6.5.3 1.6.99.3]
14279	929460	8e-28	0	1	0.5	cytochrome c oxidase subunit I ; K02256 cytochrome c oxidase subunit I [EC:1.9.3.1]
14283	929464	8e-23	0	1	0.5	AGAP002557-PA
14288	929469	2e-12	0	1	0.5	cytochrome c oxidase subunit I ; K02256 cytochrome c oxidase subunit I [EC:1.9.3.1]
[truncated: 3,295 more rows]
